# Supplementary material for: Genetic analysis of Caenorhabditis elegans pry-1/Axin suppressors identifies genes involved in reproductive structure development, stress responses, and aging
Source: G3 (Bethesda). 2021 Dec 15;12(2):jkab430. doi: 10.1093/g3journal/jkab430 (PMC9210326; doi:10.1093/g3journal/jkab430)
Supplement: jkab430_Supplementary_Table_S1 [file jkab430_supplementary_table_s1.xlsx]

## Sheet: List of Strains
		Strain	Genotype
		N2	(C. elegans wild type)
		CF1038	daf-16(mu86)
		SJ4058	zcIs9 [hsp-60::GFP + lin-15(+)]
		SJ4005	zcIs4[hsp-4::gfp]
		SJ4100	zcIs13[hsp-6::gfp]
		DY220	pry-1(mu38)
		DY251	bar-1(ga80)
		DY629	pry-1(mu38); wIs78[SCMp::GFP + ajm-1p::GFP]
		DY654	pry-1(mu38) I; muIs84 [(pAD76) sod-3p::gfp + rol-6(su1006)]
		DY658	pry-1(mu38); zcIs4[hsp-4::GFP]
		DY681	pry-1(mu38); zcIs9 [hsp-60::GFP + lin-15(+)]

## Sheet: List of primers
	Gene	GL number	Orientation	Purpose	Sequence
	pmp-3	747	Forward	qPCR	CTTAGAGTCAAGGGTCGCAGTGGAG
		748	Reverse		ACTGTATCGGCACCAAGGAAACTGG
	cdk-1	1421	Forward	qPCR	GGCGAAGGAACATACGGAGT
		1422	Reverse		CCGTTGATGGAACACCCTCAT
	rnr-1	1423	Forward	qPCR	ATTTTGTCGATCCGGTCGCT
		1424	Reverse		GGTCATGGAAGCAGCAGTCT
	his-7	1425	Forward	qPCR	CAGTTGGTCGTCTTCACCGT
		1426	Reverse		CTCAAGAACAGCAGCCAGGT
	cpz-1	1427	Forward	qPCR	GGTGCATGGATGGGGTGTAG
		1428	Reverse		TTGAACCATCCGTGCTCTCC
	clsp-1	1635	Forward	qPCR	TCGTCAGCATCTGCAAAACG
		1636	Reverse		TGTCAGAGGTTTTGAGGGGTA
	ard-1	1637	Forward	qPCR	AATGTCGGCACTCAGAAGCA
		1638	Reverse		CTTTCCCAGTCCAGACGCTC
	spp-1	1639	Forward	qPCR	AGCCAATCCAGCTAACCCAC
		1640	Reverse		GACGAGAGCCTTGCAGACAT
	rpn-7	1641	Forward	qPCR	AGGATGACAGAGGCTGCCAA
		1642	Reverse		GCTGCTGTCTACTTCGGGAT
