# Supplementary material for: Genetic analysis of Caenorhabditis elegans pry-1/Axin suppressors identifies genes involved in reproductive structure development, stress responses, and aging
Source: G3 (Bethesda). 2021 Dec 15;12(2):jkab430. doi: 10.1093/g3journal/jkab430 (PMC9210326; doi:10.1093/g3journal/jkab430)
Supplement: jkab430_Supplementary_Table_S2 [file jkab430_supplementary_table_s2.xlsx]

## Sheet: 149 genes
			GENE NAME	FAMILY/SUBFAMILY	PROTEIN CLASS
		WBGene00018893	Ribosome biogenesis protein WDR12 homolog;tag-345;ortholog	RIBOSOME BIOGENESIS PROTEIN WDR12 (PTHR19855:SF13)		Caenorhabditis elegans
		WBGene00002998	Protein lin-9;lin-9;ortholog	PROTEIN LIN-9 HOMOLOG (PTHR21689:SF7)	chromatin/chromatin-binding protein(PC00077)	Caenorhabditis elegans
		WBGene00006537	Tubulin beta-2 chain;tbb-2;ortholog	TUBULIN BETA-2 CHAIN (PTHR11588:SF167)	tubulin(PC00228)	Caenorhabditis elegans
		WBGene00000875	CYK-4;cyk-4;ortholog	RAC GTPASE-ACTIVATING PROTEIN 1 (PTHR23176:SF84)	G-protein modulator(PC00022)	Caenorhabditis elegans
		WBGene00016653	C44E4.4;C44E4.4;ortholog	LUPUS LA PROTEIN (PTHR22792:SF78)	ribonucleoprotein(PC00201)	Caenorhabditis elegans
		WBGene00004315	RBD-1, isoform a;rbd-1;ortholog	RBD-1, ISOFORM A (PTHR24012:SF651)		Caenorhabditis elegans
		WBGene00012128	Nicotinic receptor-associated protein 1;nra-1;ortholog	NICOTINIC RECEPTOR-ASSOCIATED PROTEIN 1 (PTHR10857:SF64)	membrane traffic protein(PC00150)	Caenorhabditis elegans
		WBGene00011768	OAC-46;oac-46;ortholog	OAC-46 (PTHR11161:SF31)		Caenorhabditis elegans
		WBGene00000527	CLE-1, isoform d;cle-1;ortholog	CLE-1, ISOFORM D (PTHR24023:SF824)		Caenorhabditis elegans
		WBGene00004703	Probable splicing factor, arginine/serine-rich 6;rsp-6;ortholog	SERINE/ARGININE-RICH SPLICING FACTOR 3 (PTHR23147:SF36)	mRNA splicing factor(PC00148)	Caenorhabditis elegans
		WBGene00004204	SWI2/SNF2-like protein;swsn-4;ortholog	BRAHMA PROTEIN-LIKE PROTEIN 1 (PTHR10799:SF830)	DNA helicase(PC00011)	Caenorhabditis elegans
		WBGene00019380	K04C2.2;CELE_K04C2.2;ortholog	MYB-BINDING PROTEIN 1A (PTHR13213:SF3)	DNA-directed DNA polymerase(PC00018);transcription factor(PC00218)	Caenorhabditis elegans
		WBGene00018898	F55F10.1, isoform b;CELE_F55F10.1;ortholog	PROTEIN SLENDER LOBES-RELATED (PTHR22908:SF72)	chaperone(PC00072)	Caenorhabditis elegans
		WBGene00004077	Protein pop-1;pop-1;ortholog	PROTEIN PANGOLIN, ISOFORM J (PTHR10373:SF42)		Caenorhabditis elegans
		WBGene00001577	GEM-4;gem-4;ortholog	GEM-4 (PTHR10857:SF95)	membrane traffic protein(PC00150)	Caenorhabditis elegans
		WBGene00002229	Kinesin-like protein;klp-19;ortholog	KINESIN-LIKE PROTEIN-RELATED (PTHR24115:SF561)	microtubule binding motor protein(PC00156)	Caenorhabditis elegans
		WBGene00001911	Histone H4;his-1;ortholog	HISTONE H4 (PTHR10484:SF141)	histone(PC00118)	Caenorhabditis elegans
		WBGene00000289	Tyrosine-protein kinase transmembrane receptor;cam-1;ortholog	TYROSINE-PROTEIN KINASE TRANSMEMBRANE RECEPTOR (PTHR24416:SF450)		Caenorhabditis elegans
		WBGene00006805	Guanine nucleotide exchange factor UNC-73A;unc-73;ortholog	TRIO, ISOFORM A (PTHR22826:SF147)	guanyl-nucleotide exchange factor(PC00113);signaling molecule(PC00207)	Caenorhabditis elegans
		WBGene00015941	Probable rRNA-processing protein EBP2 homolog;C18A3.3;ortholog	RRNA-PROCESSING PROTEIN EBP2-RELATED (PTHR13028:SF1)		Caenorhabditis elegans
		WBGene00000479	ATP-dependent RNA helicase cgh-1;cgh-1;ortholog	ATP-DEPENDENT RNA HELICASE DDX6-RELATED (PTHR24031:SF408)	RNA helicase(PC00032)	Caenorhabditis elegans
		WBGene00010556	Guanine nucleotide-binding protein subunit beta-2-like 1;rack-1;ortholog	GUANINE NUCLEOTIDE-BINDING PROTEIN SUBUNIT BETA-2-LIKE 1 (PTHR19868:SF1)		Caenorhabditis elegans
		WBGene00004270	Ras-related protein Rab-6.2;rab-6.2;ortholog	RAS-RELATED PROTEIN RAB-6.2 (PTHR24073:SF634)		Caenorhabditis elegans
		WBGene00022048	FLN-1, isoform l;fln-1;ortholog	FILAMIN-A (PTHR11915:SF331)	non-motor actin binding protein(PC00165)	Caenorhabditis elegans
		WBGene00019678	Ribosome biogenesis protein BRX1 homolog;K12H4.3;ortholog	RIBOSOME BIOGENESIS PROTEIN BRX1 HOMOLOG (PTHR13634:SF3)	ribosomal protein(PC00202)	Caenorhabditis elegans
		WBGene00000411	Histone RNA hairpin-binding protein;cdl-1;ortholog	HISTONE RNA HAIRPIN-BINDING PROTEIN (PTHR17408:SF12)	RNA binding protein(PC00031)	Caenorhabditis elegans
		WBGene00004316	Rabphilin-1;rbf-1;ortholog	RABPHILIN-1 (PTHR10024:SF259)	membrane trafficking regulatory protein(PC00151)	Caenorhabditis elegans
		WBGene00003657	Nuclear hormone receptor family member nhr-67;nhr-67;ortholog	NUCLEAR RECEPTOR SUBFAMILY 2 GROUP E MEMBER 1 (PTHR24083:SF122)	nuclear hormone receptor(PC00169);nucleic acid binding(PC00171)	Caenorhabditis elegans
		WBGene00001187	EGL-19, isoform b;egl-19;ortholog	VOLTAGE-DEPENDENT CALCIUM CHANNEL TYPE D SUBUNIT ALPHA-1 (PTHR10037:SF228)	voltage-gated calcium channel(PC00240);voltage-gated sodium channel(PC00243)	Caenorhabditis elegans
		WBGene00002146	Probable type I inositol 1,4,5-trisphosphate 5-phosphatase;ipp-5;ortholog	TYPE I INOSITOL 1,4,5-TRISPHOSPHATE 5-PHOSPHATASE (PTHR12997:SF13)	phosphatase(PC00181)	Caenorhabditis elegans
		WBGene00001229	Eukaryotic translation initiation factor 3 subunit F;eif-3.F;ortholog	EUKARYOTIC TRANSLATION INITIATION FACTOR 3 SUBUNIT F (PTHR10540:SF14)	translation initiation factor(PC00224)	Caenorhabditis elegans
		WBGene00001949	HLH-2, isoform a;hlh-2;ortholog	PROTEIN DAUGHTERLESS (PTHR11793:SF16)		Caenorhabditis elegans
		WBGene00003036	Probable histone-binding protein lin-53;lin-53;ortholog	HISTONE-BINDING PROTEIN RBBP4-RELATED (PTHR22850:SF150)	receptor(PC00197)	Caenorhabditis elegans
		WBGene00004469	40S ribosomal protein SA;rps-0;ortholog	40S RIBOSOMAL PROTEIN SA (PTHR11489:SF12)		Caenorhabditis elegans
		WBGene00000603	Cuticle collagen 14;col-14;ortholog	CUTICLE COLLAGEN 14 (PTHR24023:SF787)		Caenorhabditis elegans
		WBGene00013187	NPR-34;npr-34;ortholog	ETHR, ISOFORM A (PTHR24239:SF12)	G-protein coupled receptor(PC00021)	Caenorhabditis elegans
		WBGene00017772	CLEC-1;clec-1;ortholog	CLEC-1 (PTHR22801:SF78)		Caenorhabditis elegans
		WBGene00002007	Heat shock 70 kDa protein C;hsp-3;ortholog	78 KDA GLUCOSE-REGULATED PROTEIN (PTHR19375:SF279)		Caenorhabditis elegans
		WBGene00013481	Y69H2.3, isoform b;CELE_Y69H2.3;ortholog	Y69H2.3, ISOFORM B (PTHR23259:SF51)		Caenorhabditis elegans
		WBGene00008887	TBCD-1;tbcd-1;ortholog	TUBULIN-SPECIFIC CHAPERONE D (PTHR12658:SF3)	chaperone(PC00072);non-motor microtubule binding protein(PC00166)	Caenorhabditis elegans
		WBGene00011635	Uncharacterized protein T09A5.7;T09A5.7;ortholog	TP53-REGULATED INHIBITOR OF APOPTOSIS 1 (PTHR21329:SF14)		Caenorhabditis elegans
		WBGene00001863	HIM-4, isoform d;him-4;ortholog	DOWN SYNDROME CELL ADHESION MOLECULE-LIKE PROTEIN DSCAM2 (PTHR10489:SF860)	immunoglobulin receptor superfamily(PC00124);immunoglobulin superfamily cell adhesion molecule(PC00125);protein phosphatase(PC00195)	Caenorhabditis elegans
		WBGene00004202	Axin-like protein pry-1;pry-1;ortholog			Caenorhabditis elegans
		WBGene00001860	Structural maintenance of chromosomes protein 1;him-1;ortholog	STRUCTURAL MAINTENANCE OF CHROMOSOMES PROTEIN (PTHR18937:SF328)	chromatin/chromatin-binding protein(PC00077);hydrolase(PC00121)	Caenorhabditis elegans
		WBGene00001999	Heterogeneous nuclear ribonucleoprotein A1;hrp-1;ortholog	HETEROGENEOUS NUCLEAR RIBONUCLEOPROTEIN A1 (PTHR24012:SF600)		Caenorhabditis elegans
		WBGene00021276	Y23H5B.5;CELE_Y23H5B.5;ortholog	U3 SMALL NUCLEOLAR RNA-ASSOCIATED PROTEIN 15 HOMOLOG (PTHR19924:SF29)		Caenorhabditis elegans
		WBGene00022100	Y69A2AR.31;CELE_Y69A2AR.31;ortholog	GLIAL CELL LINE-DERIVED NEUROTROPHIC FAMILY RECEPTOR-LIKE, ISOFORM E (PTHR10269:SF22)		Caenorhabditis elegans
		WBGene00004463	26S proteasome non-ATPase regulatory subunit 6;rpn-7;ortholog	26S PROTEASOME NON-ATPASE REGULATORY SUBUNIT 6 (PTHR14145:SF6)		Caenorhabditis elegans
		WBGene00001911	Histone H4;his-1;ortholog	HISTONE H4 (PTHR10484:SF95)	histone(PC00118)	Caenorhabditis elegans
		WBGene00001076	DPY-17;dpy-17;ortholog	DPY-17 (PTHR24023:SF609)		Caenorhabditis elegans
		WBGene00011538	T06E6.1;CELE_T06E6.1;ortholog	WD REPEAT-CONTAINING PROTEIN 74 (PTHR16038:SF5)	annexin(PC00050);calmodulin(PC00061)	Caenorhabditis elegans
		WBGene00009127	F25H5.5, isoform a;CELE_F25H5.5;ortholog	CLASPIN (PTHR14396:SF11)		Caenorhabditis elegans
		WBGene00006832	Degenerin-like protein unc-105;unc-105;ortholog	DEGENERIN-LIKE PROTEIN UNC-105 (PTHR11690:SF188)	ion channel(PC00133)	Caenorhabditis elegans
		WBGene00003401	Mitogen-activated protein kinase mpk-1;mpk-1;ortholog	MITOGEN-ACTIVATED PROTEIN KINASE ERK-A (PTHR24055:SF258)	non-receptor serine/threonine protein kinase(PC00167)	Caenorhabditis elegans
		WBGene00012978	Ribosome biogenesis protein BOP1 homolog;Y48B6A.1;ortholog	RIBOSOME BIOGENESIS PROTEIN BOP1 (PTHR17605:SF1)	ribosomal protein(PC00202)	Caenorhabditis elegans
		WBGene00007042	PBRM-1, isoform a;pbrm-1;ortholog	POLYBROMO (PTHR16062:SF18)		Caenorhabditis elegans
		WBGene00009368	DNA polymerase;CELE_F33H2.5;ortholog	DNA POLYMERASE EPSILON CATALYTIC SUBUNIT A (PTHR10670:SF5)		Caenorhabditis elegans
		WBGene00003006	LIN-17, isoform a;lin-17;ortholog	FRIZZLED-4 (PTHR11309:SF104)	G-protein coupled receptor(PC00021);signaling molecule(PC00207)	Caenorhabditis elegans
		WBGene00006754	Paramyosin;unc-15;ortholog	PARAMYOSIN, LONG FORM (PTHR13140:SF561)	G-protein modulator(PC00022);actin binding motor protein(PC00040);cell junction protein(PC00070)	Caenorhabditis elegans
		WBGene00007617	Ribosome biogenesis regulatory protein homolog;rrbs-1;ortholog	RIBOSOME BIOGENESIS REGULATORY PROTEIN HOMOLOG (PTHR17602:SF5)	ribosomal protein(PC00202)	Caenorhabditis elegans
		WBGene00013682	Y105E8A.25;CELE_Y105E8A.25;ortholog			Caenorhabditis elegans
		WBGene00008053	Transitional endoplasmic reticulum ATPase homolog 2;cdc-48.2;ortholog	TRANSITIONAL ENDOPLASMIC RETICULUM ATPASE TER94 (PTHR23077:SF107)		Caenorhabditis elegans
		WBGene00003847	B lymphocyte-induced maturation protein 1 homolog;blmp-1;ortholog	PR DOMAIN ZINC FINGER PROTEIN 1 (PTHR24409:SF274)		Caenorhabditis elegans
		WBGene00006529	Tubulin alpha-2 chain;tba-2;ortholog	TBA-4-RELATED (PTHR11588:SF200)	tubulin(PC00228)	Caenorhabditis elegans
		WBGene00010627	Uncharacterized NOP5 family protein K07C5.4;K07C5.4;ortholog	NUCLEOLAR PROTEIN 56 (PTHR10894:SF8)	ribonucleoprotein(PC00201)	Caenorhabditis elegans
		WBGene00001423	rRNA 2'-O-methyltransferase fibrillarin;fib-1;ortholog	FIBRILLARIN (PTHR10335:SF15)		Caenorhabditis elegans
		WBGene00003622	Nuclear hormone receptor family member nhr-23;nhr-23;ortholog	NUCLEAR HORMONE RECEPTOR FAMILY MEMBER NHR-23 (PTHR24082:SF345)	nuclear hormone receptor(PC00169);nucleic acid binding(PC00171)	Caenorhabditis elegans
		WBGene00004807	SKR-1;skr-1;ortholog	S-PHASE KINASE-ASSOCIATED PROTEIN 1 (PTHR11165:SF71)		Caenorhabditis elegans
		WBGene00000089	AEX-6;aex-6;ortholog	EG:80H7.4 PROTEIN (PTHR24073:SF738)		Caenorhabditis elegans
		WBGene00001745	GSA-1, isoform a;gsa-1;ortholog	G PROTEIN ALPHA S SUBUNIT (PTHR10218:SF245)	heterotrimeric G-protein(PC00117)	Caenorhabditis elegans
		WBGene00002027	HSR-9;hsr-9;ortholog	TUMOR SUPPRESSOR P53-BINDING PROTEIN 1 (PTHR15321:SF4)		Caenorhabditis elegans
		WBGene00011276	AAKG-5, isoform b;aakg-5;ortholog	AAKG-5, ISOFORM B (PTHR13780:SF60)	kinase modulator(PC00140)	Caenorhabditis elegans
		WBGene00006746	Netrin unc-6;unc-6;ortholog	NETRIN-A-RELATED (PTHR10574:SF341)	extracellular matrix linker protein(PC00101);receptor(PC00197)	Caenorhabditis elegans
		WBGene00010609	DUT-1;dut-1;ortholog	BCDNA.LD08534 (PTHR11241:SF9)	phosphatase(PC00181)	Caenorhabditis elegans
		WBGene00009993	F53F4.11;CELE_F53F4.11;ortholog	RIBOSOMAL L1 DOMAIN-CONTAINING PROTEIN 1 (PTHR23105:SF95)	ribosomal protein(PC00202)	Caenorhabditis elegans
		WBGene00002000	HRP-2, isoform a;hrp-2;ortholog			Caenorhabditis elegans
		WBGene00007463	C08H9.2, isoform a;C08H9.2;ortholog	DODECA-SATELLITE-BINDING PROTEIN 1, ISOFORM A (PTHR10627:SF47)		Caenorhabditis elegans
		WBGene00007352	Transitional endoplasmic reticulum ATPase homolog 1;cdc-48.1;ortholog	TRANSITIONAL ENDOPLASMIC RETICULUM ATPASE HOMOLOG 1 (PTHR23077:SF98)		Caenorhabditis elegans
		WBGene00003158	DNA replication licensing factor mcm-6;mcm-6;ortholog	DNA REPLICATION LICENSING FACTOR MCM6 (PTHR11630:SF85)	DNA helicase(PC00011);hydrolase(PC00121)	Caenorhabditis elegans
		WBGene00004010	PHA-1, isoform a;pha-1;ortholog	BE10.3-RELATED (PTHR11929:SF173)	glycosyltransferase(PC00111)	Caenorhabditis elegans
		WBGene00015971	SWSN-2.2;swsn-2.2;ortholog	SWSN-2.2 (PTHR13844:SF29)	chromatin/chromatin-binding protein(PC00077)	Caenorhabditis elegans
		WBGene00004391	Ribonucleoside-diphosphate reductase large subunit;rnr-1;ortholog	RIBONUCLEOSIDE-DIPHOSPHATE REDUCTASE LARGE SUBUNIT (PTHR11573:SF20)	reductase(PC00198)	Caenorhabditis elegans
		WBGene00012059	Putative ATP-dependent RNA helicase T26G10.1;T26G10.1;ortholog	ATP-DEPENDENT RNA HELICASE T26G10.1-RELATED (PTHR24031:SF476)	RNA helicase(PC00032)	Caenorhabditis elegans
		WBGene00004890	SMP-2;smp-2;ortholog	SMP-2 (PTHR11036:SF105)	membrane-bound signaling molecule(PC00152)	Caenorhabditis elegans
		WBGene00007433	SWI/SNF nucleosome remodeling complex component;C08B11.3;ortholog	AT-RICH INTERACTIVE DOMAIN-CONTAINING PROTEIN 2 (PTHR22970:SF34)		Caenorhabditis elegans
		WBGene00012972	RSA-2, isoform b;rsa-2;ortholog			Caenorhabditis elegans
		WBGene00017309	F09F9.4;CELE_F09F9.4;ortholog	GOLDEN GOAL (PTHR10199:SF100)		Caenorhabditis elegans
		WBGene00003157	DNA replication licensing factor mcm-5;mcm-5;ortholog	DNA REPLICATION LICENSING FACTOR MCM5 (PTHR11630:SF87)	DNA helicase(PC00011);hydrolase(PC00121)	Caenorhabditis elegans
		WBGene00006062	Syntrophin-1;stn-1;ortholog	IP02644P (PTHR10554:SF18)		Caenorhabditis elegans
		WBGene00001911	Histone H4;his-1;ortholog	HISTONE H4 (PTHR10484:SF131)	histone(PC00118)	Caenorhabditis elegans
		WBGene00001579	Cytoplasmic FMR1-interacting protein homolog;gex-2;ortholog	CYTOPLASMIC FMR1-INTERACTING PROTEIN (PTHR12195:SF5)	G-protein modulator(PC00022)	Caenorhabditis elegans
		WBGene00000063	Actin-3;act-3;ortholog	ACTIN-1-RELATED (PTHR11937:SF296)	actin and actin related protein(PC00039)	Caenorhabditis elegans
		WBGene00019168	Putative rRNA methyltransferase;CELE_H06I04.3;ortholog	PRE-RRNA PROCESSING PROTEIN FTSJ3 (PTHR10920:SF22)		Caenorhabditis elegans
		WBGene00003003	Protein lin-14;lin-14;ortholog			Caenorhabditis elegans
		WBGene00001911	Histone H4;his-1;ortholog	HISTONE H4 (PTHR10484:SF153)	histone(PC00118)	Caenorhabditis elegans
		WBGene00000064	Actin-2;act-2;ortholog	ACTIN-42A-RELATED (PTHR11937:SF280)	actin and actin related protein(PC00039)	Caenorhabditis elegans
		WBGene00012125	T28D6.5, isoform f;CELE_T28D6.5;ortholog			Caenorhabditis elegans
		WBGene00011043	RBM-28;rbm-28;ortholog			Caenorhabditis elegans
		WBGene00023405	Sop-2-related protein 1;sor-1;ortholog			Caenorhabditis elegans
		WBGene00000181	ARD-1, isoform a;ard-1;ortholog	3-HYDROXYACYL-COA DEHYDROGENASE TYPE-2 (PTHR43658:SF6)	dehydrogenase(PC00092);reductase(PC00198)	Caenorhabditis elegans
		WBGene00009119	Nucleoside diphosphate kinase;ndk-1;ortholog	NUCLEOSIDE DIPHOSPHATE KINASE (PTHR11349:SF78)		Caenorhabditis elegans
		WBGene00004773	SEM-4;sem-4;ortholog	FI23031P1 (PTHR23233:SF79)	nucleic acid binding(PC00171);zinc finger transcription factor(PC00244)	Caenorhabditis elegans
		WBGene00008781	DNA-directed RNA polymerase;rpoa-2;ortholog	DNA-DIRECTED RNA POLYMERASE I SUBUNIT RPA2 (PTHR20856:SF25)	DNA-directed RNA polymerase(PC00019);nucleotidyltransferase(PC00174)	Caenorhabditis elegans
		WBGene00020915	NOL-5;nol-5;ortholog	NUCLEOLAR PROTEIN 58 (PTHR10894:SF7)	ribonucleoprotein(PC00201)	Caenorhabditis elegans
		WBGene00002992	Protein lin-3;lin-3;ortholog			Caenorhabditis elegans
		WBGene00000931	DAO-5, isoform a;dao-5;ortholog	NUCLEOLAR AND COILED-BODY PHOSPHOPROTEIN 1 (PTHR23216:SF1)		Caenorhabditis elegans
		WBGene00009306	F32A7.5, isoform a;CELE_F32A7.5;ortholog			Caenorhabditis elegans
		WBGene00000625	COL-48;col-48;ortholog	COL-48 (PTHR24023:SF837)		Caenorhabditis elegans
		WBGene00001911	Histone H4;his-1;ortholog	HISTONE H4 (PTHR10484:SF140)	histone(PC00118)	Caenorhabditis elegans
		WBGene00022793	Probable dolichyl-diphosphooligosaccharide--protein glycosyltransferase subunit 3;ZK686.3;ortholog	DOLICHYL-DIPHOSPHOOLIGOSACCHARIDE--PROTEIN GLYCOSYLTRANSFERASE SUBUNIT 3-RELATED (PTHR12692:SF8)	glycosyltransferase(PC00111)	Caenorhabditis elegans
		WBGene00009504	F37B12.1;CELE_F37B12.1;ortholog			Caenorhabditis elegans
		WBGene00016607	60S ribosome subunit biogenesis protein NIP7 homolog;C43E11.9;ortholog	60S RIBOSOME SUBUNIT BIOGENESIS PROTEIN NIP7 HOMOLOG (PTHR23415:SF25)		Caenorhabditis elegans
		WBGene00003887	OSM-7, isoform a;osm-7;ortholog	OSM-7, ISOFORM A (PTHR35015:SF6)		Caenorhabditis elegans
		WBGene00004134	PQN-47;myrf-1;ortholog	PQN-47 (PTHR13029:SF22)		Caenorhabditis elegans
		WBGene00001402	Fem-3 mRNA-binding factor 2;fbf-2;ortholog	FEM-3 MRNA-BINDING FACTOR 1-RELATED (PTHR12537:SF92)	mRNA processing factor(PC00147);translation factor(PC00223)	Caenorhabditis elegans
		WBGene00002025	Chaperonin homolog Hsp-60, mitochondrial;hsp-60;ortholog	60 KDA HEAT SHOCK PROTEIN, MITOCHONDRIAL (PTHR11353:SF118)	chaperonin(PC00073)	Caenorhabditis elegans
		WBGene00001881	Histone H2A;his-3;ortholog	HISTONE H2A (PTHR23430:SF126)	histone(PC00118)	Caenorhabditis elegans
		WBGene00017546	Probable replication factor A 73 kDa subunit;rpa-1;ortholog	REPLICATION PROTEIN A 70 KDA DNA-BINDING SUBUNIT (PTHR23273:SF22)		Caenorhabditis elegans
		WBGene00000788	CPZ-1, isoform a;cpz-1;ortholog	CATHEPSIN Z (PTHR12411:SF512)	cysteine protease(PC00081)	Caenorhabditis elegans
		WBGene00001911	Histone H4;his-1;ortholog	HISTONE H4 (PTHR10484:SF133)	histone(PC00118)	Caenorhabditis elegans
		WBGene00003087	LSY-2, isoform a;lsy-2;ortholog	SI:CH73-138E16.8 PROTEIN (PTHR24409:SF144)		Caenorhabditis elegans
		WBGene00000405	Cyclin-dependent kinase 1;cdk-1;ortholog	CYCLIN-DEPENDENT KINASE 1 (PTHR24056:SF275)	non-receptor serine/threonine protein kinase(PC00167);non-receptor tyrosine protein kinase(PC00168)	Caenorhabditis elegans
		WBGene00021277	Y23H5B.6, isoform a;CELE_Y23H5B.6;ortholog	ATP-DEPENDENT RNA HELICASE DDX10-RELATED (PTHR24031:SF420)	RNA helicase(PC00032)	Caenorhabditis elegans
		WBGene00009254	CAPG-1;capg-1;ortholog			Caenorhabditis elegans
		WBGene00020839	Ubiquitin carboxyl-terminal hydrolase;usp-5;ortholog	UBIQUITIN CARBOXYL-TERMINAL HYDROLASE (PTHR24006:SF534)		Caenorhabditis elegans
		WBGene00003891	OSM-11;osm-11;ortholog	OSM-11 (PTHR35015:SF8)		Caenorhabditis elegans
		WBGene00014115	Poly(A) RNA polymerase gld-4;gld-4;ortholog	LP06848P-RELATED (PTHR23092:SF32)	DNA-directed DNA polymerase(PC00018)	Caenorhabditis elegans
		WBGene00022038	Y65B4BL.6, isoform a;CELE_Y65B4BL.6;ortholog			Caenorhabditis elegans
		WBGene00002979	LFE-2, isoform a;lfe-2;ortholog	FI13108P (PTHR12400:SF66)	kinase(PC00137)	Caenorhabditis elegans
		WBGene00008033	SPIN-2;spin-2;ortholog	SPIN-2 (PTHR23505:SF29)	transporter(PC00227)	Caenorhabditis elegans
		WBGene00000063	Actin-1;act-1;ortholog	ACTIN-1-RELATED (PTHR11937:SF296)	actin and actin related protein(PC00039)	Caenorhabditis elegans
		WBGene00004986	SPP-1;spp-1;ortholog			Caenorhabditis elegans
		WBGene00001031	DNJ-13;dnj-13;ortholog	AT19485P-RELATED (PTHR24078:SF454)		Caenorhabditis elegans
		WBGene00010545	CBP-2;cbp-2;ortholog	NEJIRE, ISOFORM C (PTHR13808:SF12)	acetyltransferase(PC00038);chromatin/chromatin-binding protein(PC00077);transcription cofactor(PC00217)	Caenorhabditis elegans
		WBGene00006994	Zygote defective protein 9;zyg-9;ortholog	ZYGOTE DEFECTIVE PROTEIN 9 (PTHR12609:SF4)	non-motor microtubule binding protein(PC00166)	Caenorhabditis elegans
		WBGene00017075	NAP-1;nap-1;ortholog	AT14585P-RELATED (PTHR11875:SF90)	phosphatase inhibitor(PC00183)	Caenorhabditis elegans
		WBGene00001207	EGL-43, isoform a;egl-43;ortholog	TRANSCRIPTION FACTOR HAMLET (PTHR24393:SF8)	KRAB box transcription factor(PC00029)	Caenorhabditis elegans
		WBGene00020784	Phospholipid-transporting ATPase;tat-4;ortholog	PHOSPHOLIPID-TRANSPORTING ATPASE (PTHR24092:SF116)	cation transporter(PC00068);hydrolase(PC00121)	Caenorhabditis elegans
		WBGene00021036	W05F2.4, isoform a;CELE_W05F2.4;ortholog	W05F2.4, ISOFORM A (PTHR37974:SF2)		Caenorhabditis elegans
		WBGene00009004	Probable prefoldin subunit 6;pfd-6;ortholog	PREFOLDIN SUBUNIT 6 (PTHR21431:SF1)		Caenorhabditis elegans
		WBGene00003924	Proteasome subunit alpha type-4;pas-3;ortholog	PROTEASOME SUBUNIT ALPHA TYPE-4 (PTHR11599:SF97)		Caenorhabditis elegans
		WBGene00002989	CeLIM-7 (Fragment);lim-7;ortholog	SUBFAMILY NOT NAMED (PTHR24204:SF6)	homeobox transcription factor(PC00119);nucleic acid binding(PC00171);zinc finger transcription factor(PC00244)	Caenorhabditis elegans
		WBGene00016739	PITR-1, isoform a;pitr-1;ortholog	PITR-1, ISOFORM A (PTHR11101:SF70)		Caenorhabditis elegans
		WBGene00001881	Histone H2A;his-3;ortholog	HISTONE H2A (PTHR23430:SF149)	histone(PC00118)	Caenorhabditis elegans
		WBGene00003939	PAX-3;pax-3;ortholog	PAX-3 (PTHR24329:SF404)	DNA binding protein(PC00009);homeobox transcription factor(PC00119)	Caenorhabditis elegans
		WBGene00006498	Teneurin-1;ten-1;ortholog	TENEURIN-M (PTHR11219:SF54)		Caenorhabditis elegans
		WBGene00000868	G2/mitotic-specific cyclin-B3;cyb-3;ortholog	G2/MITOTIC-SPECIFIC CYCLIN-B3 (PTHR10177:SF287)	kinase activator(PC00138)	Caenorhabditis elegans
		WBGene00002637	Protein let-418;let-418;ortholog	CHROMODOMAIN-HELICASE-DNA-BINDING PROTEIN 3-RELATED (PTHR10799:SF805)	DNA helicase(PC00011)	Caenorhabditis elegans
		WBGene00020601	Uncharacterized protein T20B12.3;T20B12.3;ortholog	NUCLEOLAR COMPLEX PROTEIN 4 HOMOLOG (PTHR12455:SF1)	RNA binding protein(PC00031)	Caenorhabditis elegans

## Sheet: 52 upregulated
			gene ID	Log2_fold	p-val	p-adj
			his-7	infinite	0.00118169	0.0117769					genes that have been analysed following RNAi knockdown
			clec-1	2.31024	4.30439e-16	2.43864e-14					genes not found in the Ahringers RNAi library clone.
			spp-1	2.26542	2.56615e-06	5.01362e-05
			T28F3.1	2.17288	8.95671e-16	4.99933e-14
			cpz-1	2.15214	9.99433e-11	3.57786e-09
			pax-3	2.1407	0.00558274	0.0415152
			phospholipase	2.01151	1.37433e-09	4.41707e-08
			cdc-48.2	1.89902	1.15874e-07	2.91867e-06
			pry-1	1.7851	1.5828e-05	0.000261251
			tba-2	1.78048	8.56553e-09	2.49764e-07
			aakg-5	1.7664	0.00014369	0.00189475
			maph-1.1	1.7552	6.9411e-06	0.000124811
			T09A5.7	1.75502	0.00667767	0.048011
			sor-1	1.74348	3.69007e-05	0.000562333
			let-418	1.71382	1.69608e-06	3.42227e-05
			pop-1	1.70593	0.000141506	0.00187126
			gex-2	1.70066	0.000199257	0.00251619
			hlh-2	1.69937	0.000333007	0.00393561
			pha-1	1.67628	0.00028153	0.00339383
			C08B11.3	1.67614	1.59418e-05	0.000262671
			rsa-2	1.66971	0.00355894	0.0288167
			hrp-1	1.66319	6.92027e-06	0.000124697
			lin-9	1.66312	0.00329861	0.0271516
			pfd-6	1.65213	0.00013734	0.00182213
			F16D3.4	1.64991	0.00075892	0.00807546
			cyb-3	1.64942	0.00110463	0.0111265
			C18E3.2	1.6481	0.00171368	0.0159803
			lsy-2	1.6349	0.00147561	0.0141314
			cdc-48.1	1.6319	8.64249e-06	0.000151674
			tbb-2	1.62601	2.26694e-06	4.48303e-05
			nhr-23	1.61651	0.00306934	0.0256904
			dut-1	1.60635	0.00327113	0.0269726
			pas-3	1.60393	0.000190445	0.00242527
			lin-17	1.59935	0.000647387	0.00704429
			rab-6.2	1.59828	0.00656345	0.0473703
			clsp-1	1.59754	0.00542269	0.0407017
			cyk-4	1.59708	0.00425637	0.033389
			smp-2	1.58087	0.000857132	0.00895385
			cdk-1	1.57373	0.00300996	0.0253382
			usp-5	1.5684	0.00192829	0.0175829
			capg-1	1.56781	0.00110979	0.0111726
			cgh-1	1.56035	0.00210088	0.0188559
			rpn-7	1.56002	0.00169537	0.0158734
			rsp-6	1.55787	0.000488148	0.00549815
			lin-53	1.55516	0.00104397	0.010572
			klp-19	1.55429	0.00428757	0.0335779
			rnr-1	1.54937	0.000205567	0.00258721
			his-37	1.54671	0.000133931	0.00178066
			sem-4	1.54387	6.10048e-05	0.000886002
			cdl-1	1.53916	0.00715455	0.0506483
			psa-4	1.5337	0.000169628	0.00219493
			ard-1	1.51133	0.00161313	0.0151938
