# Supplementary material for: Genetic analysis of Caenorhabditis elegans pry-1/Axin suppressors identifies genes involved in reproductive structure development, stress responses, and aging
Source: G3 (Bethesda). 2021 Dec 15;12(2):jkab430. doi: 10.1093/g3journal/jkab430 (PMC9210326; doi:10.1093/g3journal/jkab430)
Supplement: jkab430_Supplementary_Table_S3 [file jkab430_supplementary_table_s3.xlsx]

## Sheet: Biological process
		Analysis Type:	PANTHER Overrepresentation Test (Released 20200728)
		Annotation Version and Release Date:	GO Ontology database DOI: 10.5281/zenodo.4081749 Released 2020-10-09
		Analyzed List:	upload_1 (Caenorhabditis elegans)
		Reference List:	Caenorhabditis elegans (all genes in database)
		Test Type:	FISHER
		Correction:	FDR
		GO biological process complete	Caenorhabditis elegans - REFLIST (19815)	upload_1 (142)	upload_1 (expected)	upload_1 (over/under)	upload_1 (fold Enrichment)	upload_1 (raw P-value)	upload_1 (FDR)
		mitotic spindle disassembly (GO:0051228)	2	2	0.01	+	> 100	0.000299	0.00819
		autophagosome maturation (GO:0097352)	4	2	0.03	+	69.77	0.00074	0.0179
		spindle disassembly (GO:0051230)	4	2	0.03	+	69.77	0.00074	0.0178
		endoplasmic reticulum to cytosol transport (GO:1903513)	4	2	0.03	+	69.77	0.00074	0.0177
		retrograde protein transport, ER to cytosol (GO:0030970)	4	2	0.03	+	69.77	0.00074	0.0176
		mitotic G2 DNA damage checkpoint (GO:0007095)	5	2	0.04	+	55.82	0.00103	0.0229
		protein exit from endoplasmic reticulum (GO:0032527)	5	2	0.04	+	55.82	0.00103	0.0228
		interneuron axon guidance (GO:0097376)	5	2	0.04	+	55.82	0.00103	0.0228
		G2 DNA damage checkpoint (GO:0031572)	5	2	0.04	+	55.82	0.00103	0.0227
		polarity specification of proximal/distal axis (GO:0010085)	6	2	0.04	+	46.51	0.00137	0.0287
		male gonad development (GO:0008584)	6	2	0.04	+	46.51	0.00137	0.0286
		pre-replicative complex assembly involved in nuclear cell cycle DNA replication (GO:0006267)	6	2	0.04	+	46.51	0.00137	0.0285
		development of primary male sexual characteristics (GO:0046546)	6	2	0.04	+	46.51	0.00137	0.0284
		pre-replicative complex assembly involved in cell cycle DNA replication (GO:1902299)	6	2	0.04	+	46.51	0.00137	0.0283
		proximal/distal pattern formation (GO:0009954)	6	2	0.04	+	46.51	0.00137	0.0282
		proximal/distal axis specification (GO:0009946)	6	2	0.04	+	46.51	0.00137	0.0281
		dense core granule exocytosis (GO:1990504)	6	2	0.04	+	46.51	0.00137	0.028
		pre-replicative complex assembly (GO:0036388)	6	2	0.04	+	46.51	0.00137	0.0279
		ER-associated misfolded protein catabolic process (GO:0071712)	7	2	0.05	+	39.87	0.00175	0.0346
		epidermal growth factor receptor signaling pathway (GO:0007173)	7	2	0.05	+	39.87	0.00175	0.0345
		deoxyribonucleotide biosynthetic process (GO:0009263)	7	2	0.05	+	39.87	0.00175	0.0344
		ERBB signaling pathway (GO:0038127)	7	2	0.05	+	39.87	0.00175	0.0343
		maturation of LSU-rRNA from tricistronic rRNA transcript (SSU-rRNA, 5.8S rRNA, LSU-rRNA) (GO:0000463)	12	3	0.09	+	34.89	0.000151	0.00458
		establishment or maintenance of actin cytoskeleton polarity (GO:0030950)	8	2	0.06	+	34.89	0.00218	0.0401
		positive regulation of ovulation (GO:0060279)	8	2	0.06	+	34.89	0.00218	0.04
		semaphorin-plexin signaling pathway (GO:0071526)	8	2	0.06	+	34.89	0.00218	0.0399
		interneuron migration (GO:1904936)	8	2	0.06	+	34.89	0.00218	0.0398
		pyrimidine nucleoside triphosphate metabolic process (GO:0009147)	8	2	0.06	+	34.89	0.00218	0.0397
		neuroblast differentiation (GO:0014016)	8	2	0.06	+	34.89	0.00218	0.0395
		female sex differentiation (GO:0046660)	8	2	0.06	+	34.89	0.00218	0.0394
		male genitalia morphogenesis (GO:0048808)	8	2	0.06	+	34.89	0.00218	0.0393
		regulation of Rho protein signal transduction (GO:0035023)	8	2	0.06	+	34.89	0.00218	0.0392
		establishment or maintenance of cytoskeleton polarity (GO:0030952)	13	3	0.09	+	32.2	0.000185	0.00542
		male genitalia development (GO:0030539)	13	3	0.09	+	32.2	0.000185	0.00539
		stem cell differentiation (GO:0048863)	13	3	0.09	+	32.2	0.000185	0.00537
		basement membrane organization (GO:0071711)	9	2	0.06	+	31.01	0.00265	0.047
		DNA unwinding involved in DNA replication (GO:0006268)	9	2	0.06	+	31.01	0.00265	0.0469
		hermaphrodite genitalia morphogenesis (GO:0048815)	9	2	0.06	+	31.01	0.00265	0.0467
		protein refolding (GO:0042026)	9	2	0.06	+	31.01	0.00265	0.0466
		hermaphrodite genitalia development (GO:0040035)	23	5	0.16	+	30.34	1.46e-06	6.95e-05
		oocyte maturation (GO:0001556)	15	3	0.11	+	27.91	0.000266	0.00749
		genitalia development (GO:0048806)	40	8	0.29	+	27.91	1.6e-09	1.23e-07
		genitalia morphogenesis (GO:0035112)	21	4	0.15	+	26.58	2.77e-05	0.000995
		maturation of 5.8S rRNA from tricistronic rRNA transcript (SSU-rRNA, 5.8S rRNA, LSU-rRNA) (GO:0000466)	21	4	0.15	+	26.58	2.77e-05	0.00099
		ribosomal large subunit biogenesis (GO:0042273)	57	10	0.41	+	24.48	4.24e-11	5.38e-09
		gonad morphogenesis (GO:0035262)	41	7	0.29	+	23.82	4.59e-08	3.04e-06
		maturation of LSU-rRNA (GO:0000470)	25	4	0.18	+	22.33	5.08e-05	0.00172
		regulation of defecation (GO:2000292)	20	3	0.14	+	20.93	0.000563	0.0142
		regulation of G2/M transition of mitotic cell cycle (GO:0010389)	20	3	0.14	+	20.93	0.000563	0.0141
		regulation of excretion (GO:0044062)	20	3	0.14	+	20.93	0.000563	0.0141
		meiosis II cell cycle process (GO:0061983)	21	3	0.15	+	19.93	0.00064	0.0158
		ribosomal large subunit assembly (GO:0000027)	21	3	0.15	+	19.93	0.00064	0.0157
		regulation of cell cycle G2/M phase transition (GO:1902749)	21	3	0.15	+	19.93	0.00064	0.0157
		reproductive system development (GO:0061458)	127	18	0.91	+	19.78	1.41e-17	7.3e-15
		reproductive structure development (GO:0048608)	127	18	0.91	+	19.78	1.41e-17	6.73e-15
		maturation of 5.8S rRNA (GO:0000460)	30	4	0.21	+	18.61	9.65e-05	0.00311
		development of primary sexual characteristics (GO:0045137)	106	14	0.76	+	18.43	1.56e-13	3.74e-11
		gonad development (GO:0008406)	106	14	0.76	+	18.43	1.56e-13	3.6e-11
		meiotic cytokinesis (GO:0033206)	23	3	0.16	+	18.2	0.000813	0.0191
		mitotic spindle organization (GO:0007052)	39	5	0.28	+	17.89	1.48e-05	0.000553
		canonical Wnt signaling pathway (GO:0060070)	24	3	0.17	+	17.44	0.00091	0.0208
		embryonic digestive tract development (GO:0048566)	33	4	0.24	+	16.91	0.000135	0.00412
		ribosome assembly (GO:0042255)	42	5	0.3	+	16.61	2.05e-05	0.000755
		spindle organization (GO:0007051)	61	7	0.44	+	16.01	5.37e-07	2.76e-05
		mitotic cytokinesis (GO:0000281)	36	4	0.26	+	15.5	0.000184	0.00545
		motor neuron axon guidance (GO:0008045)	36	4	0.26	+	15.5	0.000184	0.00543
		animal organ morphogenesis (GO:0009887)	128	14	0.92	+	15.26	1.64e-12	3.19e-10
		embryonic digestive tract morphogenesis (GO:0048557)	28	3	0.2	+	14.95	0.00137	0.0279
		axonogenesis (GO:0007409)	125	13	0.9	+	14.51	1.9e-11	2.74e-09
		chromosome condensation (GO:0030261)	29	3	0.21	+	14.44	0.0015	0.0302
		axon guidance (GO:0007411)	109	11	0.78	+	14.08	9.59e-10	7.75e-08
		neuron projection guidance (GO:0097485)	110	11	0.79	+	13.95	1.05e-09	8.26e-08
		embryonic organ development (GO:0048568)	40	4	0.29	+	13.95	0.000267	0.00746
		cell morphogenesis involved in neuron differentiation (GO:0048667)	131	13	0.94	+	13.85	3.26e-11	4.23e-09
		neuron migration (GO:0001764)	41	4	0.29	+	13.61	0.000292	0.00804
		protein localization to synapse (GO:0035418)	31	3	0.22	+	13.5	0.0018	0.035
		negative regulation of locomotion (GO:0040013)	31	3	0.22	+	13.5	0.0018	0.0349
		regulation of cell migration (GO:0030334)	95	9	0.68	+	13.22	5.61e-08	3.67e-06
		anatomical structure maturation (GO:0071695)	32	3	0.23	+	13.08	0.00195	0.0378
		DNA damage checkpoint (GO:0000077)	32	3	0.23	+	13.08	0.00195	0.0376
		ameboidal-type cell migration (GO:0001667)	32	3	0.23	+	13.08	0.00195	0.0375
		ubiquitin-dependent ERAD pathway (GO:0030433)	32	3	0.23	+	13.08	0.00195	0.0374
		protein localization to cell junction (GO:1902414)	32	3	0.23	+	13.08	0.00195	0.0373
		embryonic organ morphogenesis (GO:0048562)	32	3	0.23	+	13.08	0.00195	0.0372
		cell maturation (GO:0048469)	32	3	0.23	+	13.08	0.00195	0.0371
		axon development (GO:0061564)	140	13	1	+	12.96	7.03e-11	8.41e-09
		cell morphogenesis involved in differentiation (GO:0000904)	140	13	1	+	12.96	7.03e-11	8.25e-09
		ribosome biogenesis (GO:0042254)	194	18	1.39	+	12.95	1.26e-14	3.73e-12
		neuron projection morphogenesis (GO:0048812)	141	13	1.01	+	12.87	7.63e-11	8.79e-09
		plasma membrane bounded cell projection morphogenesis (GO:0120039)	141	13	1.01	+	12.87	7.63e-11	8.63e-09
		cell projection morphogenesis (GO:0048858)	143	13	1.02	+	12.69	8.97e-11	9.97e-09
		regulation of cell motility (GO:2000145)	99	9	0.71	+	12.69	7.8e-08	4.76e-06
		rRNA processing (GO:0006364)	136	12	0.97	+	12.31	6.72e-10	5.58e-08
		cell part morphogenesis (GO:0032990)	148	13	1.06	+	12.26	1.33e-10	1.43e-08
		cellular component assembly involved in morphogenesis (GO:0010927)	35	3	0.25	+	11.96	0.00248	0.0441
		rRNA metabolic process (GO:0016072)	140	12	1	+	11.96	9.15e-10	7.49e-08
		post-embryonic animal organ development (GO:0048569)	83	7	0.59	+	11.77	3.63e-06	0.000159
		animal organ development (GO:0048513)	310	26	2.22	+	11.7	9.8e-20	5.54e-17
		regulation of cell fate specification (GO:0042659)	60	5	0.43	+	11.63	9.96e-05	0.00319
		DNA packaging (GO:0006323)	60	5	0.43	+	11.63	9.96e-05	0.00318
		muscle organ development (GO:0007517)	36	3	0.26	+	11.63	0.00267	0.0467
		sex differentiation (GO:0007548)	230	19	1.65	+	11.53	1.57e-14	4.44e-12
		cellular component morphogenesis (GO:0032989)	182	15	1.3	+	11.5	1.1e-11	1.67e-09
		regulation of cell fate commitment (GO:0010453)	61	5	0.44	+	11.44	0.000107	0.00338
		male sex differentiation (GO:0046661)	111	9	0.8	+	11.31	1.94e-07	1.09e-05
		positive regulation of vulval development (GO:0040026)	37	3	0.27	+	11.31	0.00287	0.0497
		digestive tract morphogenesis (GO:0048546)	37	3	0.27	+	11.31	0.00287	0.0495
		ERAD pathway (GO:0036503)	37	3	0.27	+	11.31	0.00287	0.0494
		cell morphogenesis (GO:0000902)	164	13	1.18	+	11.06	4.35e-10	3.98e-08
		digestive system development (GO:0055123)	89	7	0.64	+	10.98	5.6e-06	0.000232
		digestive tract development (GO:0048565)	89	7	0.64	+	10.98	5.6e-06	0.000231
		neuron development (GO:0048666)	191	15	1.37	+	10.96	2.09e-11	2.95e-09
		positive regulation of cellular protein catabolic process (GO:1903364)	51	4	0.37	+	10.94	0.000632	0.0157
		neuron projection development (GO:0031175)	169	13	1.21	+	10.73	6.13e-10	5.16e-08
		regulation of cellular component movement (GO:0051270)	131	10	0.94	+	10.65	6.75e-08	4.29e-06
		regulation of vulval development (GO:0040028)	105	8	0.75	+	10.63	1.47e-06	6.93e-05
		DNA conformation change (GO:0071103)	105	8	0.75	+	10.63	1.47e-06	6.88e-05
		extracellular matrix organization (GO:0030198)	53	4	0.38	+	10.53	0.000724	0.0175
		vulval development (GO:0040025)	80	6	0.57	+	10.47	3.44e-05	0.00121
		cytoskeleton-dependent cytokinesis (GO:0061640)	54	4	0.39	+	10.34	0.000774	0.0184
		Wnt signaling pathway (GO:0016055)	54	4	0.39	+	10.34	0.000774	0.0183
		cell-cell signaling by wnt (GO:0198738)	54	4	0.39	+	10.34	0.000774	0.0182
		mitotic sister chromatid segregation (GO:0000070)	68	5	0.49	+	10.26	0.000173	0.0052
		cell junction organization (GO:0034330)	68	5	0.49	+	10.26	0.000173	0.00518
		extracellular structure organization (GO:0043062)	55	4	0.39	+	10.15	0.000825	0.0192
		ribonucleoprotein complex biogenesis (GO:0022613)	263	19	1.88	+	10.08	1.49e-13	3.72e-11
		cytokinesis (GO:0000910)	56	4	0.4	+	9.97	0.00088	0.0203
		muscle structure development (GO:0061061)	85	6	0.61	+	9.85	4.73e-05	0.00162
		body morphogenesis (GO:0010171)	71	5	0.51	+	9.83	0.000209	0.006
		regulation of cellular protein catabolic process (GO:1903362)	57	4	0.41	+	9.79	0.000936	0.0211
		cell migration (GO:0016477)	114	8	0.82	+	9.79	2.62e-06	0.000118
		male anatomical structure morphogenesis (GO:0090598)	101	7	0.72	+	9.67	1.22e-05	0.000468
		tube development (GO:0035295)	101	7	0.72	+	9.67	1.22e-05	0.000466
		DNA-dependent DNA replication (GO:0006261)	58	4	0.42	+	9.62	0.000995	0.0223
		regulation of supramolecular fiber organization (GO:1902903)	75	5	0.54	+	9.3	0.000266	0.00746
		positive regulation of protein catabolic process (GO:0045732)	60	4	0.43	+	9.3	0.00112	0.0243
		neuron differentiation (GO:0030182)	228	15	1.63	+	9.18	2.16e-10	2.13e-08
		regulation of nervous system development (GO:0051960)	61	4	0.44	+	9.15	0.00119	0.0255
		mitotic cell cycle process (GO:1903047)	245	16	1.76	+	9.11	5.78e-11	7.19e-09
		microtubule cytoskeleton organization involved in mitosis (GO:1902850)	93	6	0.67	+	9	7.6e-05	0.00249
		localization of cell (GO:0051674)	124	8	0.89	+	9	4.72e-06	0.000199
		cell motility (GO:0048870)	124	8	0.89	+	9	4.72e-06	0.000197
		chemotaxis (GO:0006935)	171	11	1.23	+	8.98	7.59e-08	4.67e-06
		mitotic cell cycle (GO:0000278)	285	18	2.04	+	8.81	5.7e-12	9.33e-10
		generation of neurons (GO:0048699)	272	17	1.95	+	8.72	2.68e-11	3.63e-09
		neurogenesis (GO:0022008)	275	17	1.97	+	8.63	3.16e-11	4.18e-09
		protein-DNA complex subunit organization (GO:0071824)	81	5	0.58	+	8.61	0.000373	0.00995
		establishment or maintenance of cell polarity (GO:0007163)	98	6	0.7	+	8.54	9.99e-05	0.00317
		system development (GO:0048731)	605	37	4.34	+	8.53	1.65e-23	1.28e-20
		sister chromatid segregation (GO:0000819)	82	5	0.59	+	8.51	0.000393	0.0104
		female gamete generation (GO:0007292)	133	8	0.95	+	8.39	7.7e-06	0.000305
		taxis (GO:0042330)	186	11	1.33	+	8.25	1.7e-07	9.68e-06
		nervous system development (GO:0007399)	339	20	2.43	+	8.23	1.13e-12	2.28e-10
		protein-DNA complex assembly (GO:0065004)	68	4	0.49	+	8.21	0.00174	0.0344
		mitotic nuclear division (GO:0140014)	86	5	0.62	+	8.11	0.000484	0.0125
		DNA replication (GO:0006260)	87	5	0.62	+	8.02	0.000509	0.013
		meiotic cell cycle (GO:0051321)	209	12	1.5	+	8.01	6.2e-08	4.02e-06
		developmental process involved in reproduction (GO:0003006)	425	24	3.05	+	7.88	1.24e-14	3.85e-12
		defense response to bacterium (GO:0042742)	71	4	0.51	+	7.86	0.00202	0.0382
		embryo development ending in birth or egg hatching (GO:0009792)	304	17	2.18	+	7.8	1.39e-10	1.46e-08
		positive regulation of cellular catabolic process (GO:0031331)	72	4	0.52	+	7.75	0.00212	0.0397
		axis specification (GO:0009798)	72	4	0.52	+	7.75	0.00212	0.0396
		response to bacterium (GO:0009617)	72	4	0.52	+	7.75	0.00212	0.0395
		positive regulation of cell cycle (GO:0045787)	73	4	0.52	+	7.65	0.00222	0.0399
		microtubule cytoskeleton organization (GO:0000226)	202	11	1.45	+	7.6	3.72e-07	1.98e-05
		negative regulation of RNA biosynthetic process (GO:1902679)	185	10	1.33	+	7.54	1.37e-06	6.6e-05
		regulation of protein catabolic process (GO:0042176)	74	4	0.53	+	7.54	0.00233	0.0416
		negative regulation of nucleic acid-templated transcription (GO:1903507)	185	10	1.33	+	7.54	1.37e-06	6.55e-05
		positive regulation of protein phosphorylation (GO:0001934)	93	5	0.67	+	7.5	0.000679	0.0166
		negative regulation of macromolecule biosynthetic process (GO:0010558)	224	12	1.61	+	7.48	1.27e-07	7.39e-06
		positive regulation of reproductive process (GO:2000243)	132	7	0.95	+	7.4	6.21e-05	0.00208
		cell division (GO:0051301)	208	11	1.49	+	7.38	4.9e-07	2.54e-05
		meiotic cell cycle process (GO:1903046)	152	8	1.09	+	7.34	1.94e-05	0.000721
		negative regulation of RNA metabolic process (GO:0051253)	191	10	1.37	+	7.31	1.8e-06	8.36e-05
		regulation of cell development (GO:0060284)	77	4	0.55	+	7.25	0.00268	0.0466
		nematode male tail tip morphogenesis (GO:0045138)	97	5	0.7	+	7.19	0.000814	0.019
		anatomical structure formation involved in morphogenesis (GO:0048646)	97	5	0.7	+	7.19	0.000814	0.019
		cell development (GO:0048468)	408	21	2.92	+	7.18	3.51e-12	6.24e-10
		negative regulation of transcription by RNA polymerase II (GO:0000122)	117	6	0.84	+	7.16	0.000251	0.00709
		regulation of secretion (GO:0051046)	78	4	0.56	+	7.16	0.0028	0.0485
		negative regulation of cellular biosynthetic process (GO:0031327)	235	12	1.68	+	7.13	2.08e-07	1.16e-05
		cell surface receptor signaling pathway involved in cell-cell signaling (GO:1905114)	79	4	0.57	+	7.07	0.00292	0.05
		positive regulation of organelle organization (GO:0010638)	79	4	0.57	+	7.07	0.00292	0.0498
		cytoskeleton organization (GO:0007010)	357	18	2.56	+	7.04	1.9e-10	1.94e-08
		negative regulation of biosynthetic process (GO:0009890)	238	12	1.71	+	7.04	2.37e-07	1.3e-05
		negative regulation of cellular macromolecule biosynthetic process (GO:2000113)	219	11	1.57	+	7.01	7.96e-07	4.03e-05
		protein folding (GO:0006457)	100	5	0.72	+	6.98	0.000928	0.0211
		regulation of translation (GO:0006417)	100	5	0.72	+	6.98	0.000928	0.0211
		regulation of cellular amide metabolic process (GO:0034248)	100	5	0.72	+	6.98	0.000928	0.021
		positive regulation of locomotion (GO:0040017)	120	6	0.86	+	6.98	0.000285	0.0079
		plasma membrane bounded cell projection organization (GO:0120036)	260	13	1.86	+	6.98	7.99e-08	4.83e-06
		negative regulation of transcription, DNA-templated (GO:0045892)	180	9	1.29	+	6.98	8.57e-06	0.000335
		ncRNA processing (GO:0034470)	244	12	1.75	+	6.86	3.05e-07	1.67e-05
		cell cycle process (GO:0022402)	389	19	2.79	+	6.82	9.58e-11	1.05e-08
		regulation of cytoskeleton organization (GO:0051493)	123	6	0.88	+	6.81	0.000324	0.00873
		molting cycle, collagen and cuticulin-based cuticle (GO:0018996)	103	5	0.74	+	6.77	0.00105	0.023
		cell projection organization (GO:0030030)	269	13	1.93	+	6.74	1.16e-07	6.9e-06
		regulation of locomotion (GO:0040012)	271	13	1.94	+	6.69	1.26e-07	7.42e-06
		proteasome-mediated ubiquitin-dependent protein catabolic process (GO:0043161)	147	7	1.05	+	6.64	0.000118	0.00368
		positive regulation of phosphorylation (GO:0042327)	126	6	0.9	+	6.64	0.000367	0.00983
		negative regulation of nucleobase-containing compound metabolic process (GO:0045934)	210	10	1.5	+	6.64	4.04e-06	0.000173
		molting cycle (GO:0042303)	106	5	0.76	+	6.58	0.00119	0.0255
		chromosome organization (GO:0051276)	384	18	2.75	+	6.54	5.82e-10	4.96e-08
		embryo development (GO:0009790)	512	24	3.67	+	6.54	5.81e-13	1.29e-10
		anatomical structure morphogenesis (GO:0009653)	555	26	3.98	+	6.54	5.64e-14	1.46e-11
		embryonic morphogenesis (GO:0048598)	150	7	1.07	+	6.51	0.000133	0.00409
		response to organonitrogen compound (GO:0010243)	108	5	0.77	+	6.46	0.00129	0.0272
		cell cycle (GO:0007049)	497	23	3.56	+	6.46	2.39e-12	4.38e-10
		positive regulation of phosphorus metabolic process (GO:0010562)	130	6	0.93	+	6.44	0.00043	0.0113
		positive regulation of phosphate metabolic process (GO:0045937)	130	6	0.93	+	6.44	0.00043	0.0113
		ribonucleoprotein complex assembly (GO:0022618)	109	5	0.78	+	6.4	0.00134	0.0282
		reproductive process (GO:0022414)	722	33	5.17	+	6.38	2.56e-17	1.06e-14
		positive regulation of protein modification process (GO:0031401)	110	5	0.79	+	6.34	0.00139	0.0282
		proteasomal protein catabolic process (GO:0010498)	155	7	1.11	+	6.3	0.000162	0.0049
		ribonucleoprotein complex subunit organization (GO:0071826)	111	5	0.8	+	6.29	0.00145	0.0292
		nuclear chromosome segregation (GO:0098813)	134	6	0.96	+	6.25	0.000501	0.0128
		positive regulation of cellular protein metabolic process (GO:0032270)	202	9	1.45	+	6.22	2.06e-05	0.000756
		actin cytoskeleton organization (GO:0030036)	158	7	1.13	+	6.18	0.000181	0.0054
		response to nitrogen compound (GO:1901698)	114	5	0.82	+	6.12	0.00162	0.0324
		cellular protein-containing complex assembly (GO:0034622)	297	13	2.13	+	6.11	3.45e-07	1.85e-05
		chromosome segregation (GO:0007059)	161	7	1.15	+	6.07	0.000203	0.00584
		actin filament-based process (GO:0030029)	162	7	1.16	+	6.03	0.00021	0.006
		cell fate commitment (GO:0045165)	186	8	1.33	+	6	7.62e-05	0.00248
		reproduction (GO:0000003)	792	34	5.68	+	5.99	4.75e-17	1.85e-14
		cellular response to DNA damage stimulus (GO:0006974)	210	9	1.5	+	5.98	2.77e-05	0.000985
		positive regulation of protein metabolic process (GO:0051247)	211	9	1.51	+	5.95	2.87e-05	0.00101
		cellular component biogenesis (GO:0044085)	821	35	5.88	+	5.95	1.85e-17	8.21e-15
		movement of cell or subcellular component (GO:0006928)	282	12	2.02	+	5.94	1.32e-06	6.43e-05
		regulation of localization (GO:0032879)	454	19	3.25	+	5.84	1.15e-09	8.91e-08
		positive regulation of transcription, DNA-templated (GO:0045893)	263	11	1.88	+	5.84	4.35e-06	0.000186
		regulation of reproductive process (GO:2000241)	219	9	1.57	+	5.73	3.79e-05	0.00132
		positive regulation of nitrogen compound metabolic process (GO:0051173)	487	20	3.49	+	5.73	5.51e-10	4.76e-08
		pattern specification process (GO:0007389)	122	5	0.87	+	5.72	0.00216	0.0398
		ncRNA metabolic process (GO:0034660)	294	12	2.11	+	5.7	2.01e-06	9.25e-05
		meiotic nuclear division (GO:0140013)	123	5	0.88	+	5.67	0.00223	0.0399
		cell differentiation (GO:0030154)	814	33	5.83	+	5.66	7.42e-16	2.56e-13
		positive regulation of transcription by RNA polymerase II (GO:0045944)	222	9	1.59	+	5.66	4.2e-05	0.00145
		DNA repair (GO:0006281)	173	7	1.24	+	5.65	0.000309	0.00839
		cellular developmental process (GO:0048869)	819	33	5.87	+	5.62	8.8e-16	2.88e-13
		microtubule-based process (GO:0007017)	274	11	1.96	+	5.6	6.33e-06	0.000258
		chromatin organization (GO:0006325)	227	9	1.63	+	5.53	4.96e-05	0.00169
		positive regulation of RNA biosynthetic process (GO:1902680)	278	11	1.99	+	5.52	7.22e-06	0.00029
		positive regulation of nucleic acid-templated transcription (GO:1903508)	278	11	1.99	+	5.52	7.22e-06	0.000288
		locomotion (GO:0040011)	358	14	2.57	+	5.46	4.44e-07	2.32e-05
		positive regulation of cellular metabolic process (GO:0031325)	538	21	3.86	+	5.45	4.75e-10	4.16e-08
		regulation of cell differentiation (GO:0045595)	154	6	1.1	+	5.44	0.00101	0.0225
		positive regulation of multicellular organismal process (GO:0051240)	231	9	1.66	+	5.44	5.65e-05	0.0019
		nuclear division (GO:0000280)	180	7	1.29	+	5.43	0.000389	0.0103
		positive regulation of macromolecule biosynthetic process (GO:0010557)	309	12	2.21	+	5.42	3.29e-06	0.000146
		positive regulation of RNA metabolic process (GO:0051254)	284	11	2.04	+	5.4	8.77e-06	0.000341
		organelle assembly (GO:0070925)	259	10	1.86	+	5.39	2.34e-05	0.00085
		protein-containing complex subunit organization (GO:0043933)	417	16	2.99	+	5.35	8.17e-08	4.89e-06
		positive regulation of cellular biosynthetic process (GO:0031328)	314	12	2.25	+	5.33	3.85e-06	0.000168
		positive regulation of biosynthetic process (GO:0009891)	314	12	2.25	+	5.33	3.85e-06	0.000166
		gamete generation (GO:0007276)	236	9	1.69	+	5.32	6.62e-05	0.00219
		regulation of organelle organization (GO:0033043)	239	9	1.71	+	5.25	7.27e-05	0.00239
		regulation of multicellular organismal process (GO:0051239)	453	17	3.25	+	5.24	4.26e-08	2.88e-06
		regulation of cell cycle process (GO:0010564)	160	6	1.15	+	5.23	0.00122	0.026
		regulation of multicellular organismal development (GO:2000026)	188	7	1.35	+	5.2	0.0005	0.0129
		positive regulation of macromolecule metabolic process (GO:0010604)	538	20	3.86	+	5.19	2.87e-09	2.12e-07
		positive regulation of nucleobase-containing compound metabolic process (GO:0045935)	296	11	2.12	+	5.19	1.27e-05	0.000483
		nematode larval development (GO:0002119)	352	13	2.52	+	5.15	2.15e-06	9.85e-05
		organelle fission (GO:0048285)	191	7	1.37	+	5.11	0.000547	0.0138
		positive regulation of gene expression (GO:0010628)	355	13	2.54	+	5.11	2.36e-06	0.000107
		regulation of transport (GO:0051049)	247	9	1.77	+	5.08	9.27e-05	0.003
		post-embryonic development (GO:0009791)	385	14	2.76	+	5.07	1.02e-06	5.1e-05
		larval development (GO:0002164)	359	13	2.57	+	5.05	2.65e-06	0.000119
		cell surface receptor signaling pathway (GO:0007166)	332	12	2.38	+	5.04	6.66e-06	0.000269
		RNA processing (GO:0006396)	472	17	3.38	+	5.03	7.54e-08	4.69e-06
		cellular component organization or biogenesis (GO:0071840)	1919	68	13.75	+	4.94	5.24e-31	3.26e-27
		regulation of cell cycle (GO:0051726)	254	9	1.82	+	4.94	0.000114	0.00357
		protein-containing complex assembly (GO:0065003)	367	13	2.63	+	4.94	3.35e-06	0.000148
		positive regulation of metabolic process (GO:0009893)	593	21	4.25	+	4.94	2.55e-09	1.93e-07
		positive regulation of developmental process (GO:0051094)	256	9	1.83	+	4.91	0.00012	0.00373
		multicellular organism development (GO:0007275)	1598	56	11.45	+	4.89	1.51e-24	1.57e-21
		positive regulation of cellular process (GO:0048522)	918	31	6.58	+	4.71	7.18e-13	1.54e-10
		anatomical structure development (GO:0048856)	1750	59	12.54	+	4.7	3.42e-25	7.1e-22
		positive regulation of cellular component organization (GO:0051130)	179	6	1.28	+	4.68	0.00211	0.0398
		cellular component assembly (GO:0022607)	671	22	4.81	+	4.58	4.02e-09	2.91e-07
		organelle organization (GO:0006996)	1254	41	8.99	+	4.56	1.54e-16	5.64e-14
		negative regulation of nitrogen compound metabolic process (GO:0051172)	373	12	2.67	+	4.49	2.05e-05	0.000759
		ubiquitin-dependent protein catabolic process (GO:0006511)	218	7	1.56	+	4.48	0.00116	0.0249
		developmental process (GO:0032502)	1887	60	13.52	+	4.44	2.18e-24	1.94e-21
		positive regulation of biological process (GO:0048518)	1164	37	8.34	+	4.44	1.57e-14	4.26e-12
		cellular component organization (GO:0016043)	1779	56	12.75	+	4.39	2.41e-22	1.67e-19
		cellular process involved in reproduction in multicellular organism (GO:0022412)	191	6	1.37	+	4.38	0.00289	0.0496
		regulation of developmental process (GO:0050793)	511	16	3.66	+	4.37	1.13e-06	5.58e-05
		modification-dependent protein catabolic process (GO:0019941)	225	7	1.61	+	4.34	0.00138	0.028
		sexual reproduction (GO:0019953)	291	9	2.09	+	4.32	0.000303	0.00828
		negative regulation of cellular process (GO:0048523)	722	22	5.17	+	4.25	1.45e-08	1.04e-06
		negative regulation of cellular metabolic process (GO:0031324)	395	12	2.83	+	4.24	3.53e-05	0.00123
		RNA metabolic process (GO:0016070)	728	22	5.22	+	4.22	1.67e-08	1.18e-06
		modification-dependent macromolecule catabolic process (GO:0043632)	232	7	1.66	+	4.21	0.00164	0.0327
		nucleic acid metabolic process (GO:0090304)	962	29	6.89	+	4.21	6.38e-11	7.78e-09
		negative regulation of gene expression (GO:0010629)	406	12	2.91	+	4.12	4.57e-05	0.00157
		proteolysis involved in cellular protein catabolic process (GO:0051603)	271	8	1.94	+	4.12	0.000881	0.0202
		cellular response to stress (GO:0033554)	515	15	3.69	+	4.06	5.85e-06	0.000239
		multi-organism reproductive process (GO:0044703)	309	9	2.21	+	4.06	0.000463	0.0121
		multi-organism process (GO:0051704)	309	9	2.21	+	4.06	0.000463	0.012
		cellular protein catabolic process (GO:0044257)	275	8	1.97	+	4.06	0.000966	0.0217
		regulation of signal transduction (GO:0009966)	314	9	2.25	+	4	0.000518	0.0132
		multicellular organismal reproductive process (GO:0048609)	354	10	2.54	+	3.94	0.000284	0.00789
		nucleobase-containing compound biosynthetic process (GO:0034654)	323	9	2.31	+	3.89	0.000631	0.0157
		DNA metabolic process (GO:0006259)	254	7	1.82	+	3.85	0.00269	0.0467
		regulation of transcription by RNA polymerase II (GO:0006357)	707	19	5.07	+	3.75	9.84e-07	4.94e-05
		multicellular organism reproduction (GO:0032504)	374	10	2.68	+	3.73	0.000433	0.0113
		regulation of cellular protein metabolic process (GO:0032268)	449	12	3.22	+	3.73	0.000116	0.00362
		response to external stimulus (GO:0009605)	640	17	4.59	+	3.71	4.46e-06	0.000189
		multicellular organismal process (GO:0032501)	2312	61	16.57	+	3.68	9.51e-21	5.92e-18
		regulation of cellular component organization (GO:0051128)	455	12	3.26	+	3.68	0.000131	0.00402
		regulation of macromolecule biosynthetic process (GO:0010556)	1176	31	8.43	+	3.68	3.2e-10	3.07e-08
		nucleobase-containing compound metabolic process (GO:0006139)	1217	32	8.72	+	3.67	1.66e-10	1.72e-08
		regulation of cellular biosynthetic process (GO:0031326)	1190	31	8.53	+	3.64	4.25e-10	3.95e-08
		gene expression (GO:0010467)	962	25	6.89	+	3.63	2.89e-08	2e-06
		protein catabolic process (GO:0030163)	308	8	2.21	+	3.62	0.00194	0.0376
		regulation of biosynthetic process (GO:0009889)	1194	31	8.56	+	3.62	4.6e-10	4.15e-08
		regulation of cellular macromolecule biosynthetic process (GO:2000112)	1159	30	8.31	+	3.61	9.98e-10	7.96e-08
		aromatic compound biosynthetic process (GO:0019438)	351	9	2.52	+	3.58	0.00112	0.0243
		regulation of protein metabolic process (GO:0051246)	473	12	3.39	+	3.54	0.000185	0.00537
		heterocycle metabolic process (GO:0046483)	1264	32	9.06	+	3.53	4.2e-10	3.96e-08
		cellular aromatic compound metabolic process (GO:0006725)	1269	32	9.09	+	3.52	4.63e-10	4.12e-08
		heterocycle biosynthetic process (GO:0018130)	357	9	2.56	+	3.52	0.00125	0.0265
		organic cyclic compound metabolic process (GO:1901360)	1313	33	9.41	+	3.51	2.52e-10	2.45e-08
		regulation of nitrogen compound metabolic process (GO:0051171)	1569	39	11.24	+	3.47	5.11e-12	8.6e-10
		regulation of primary metabolic process (GO:0080090)	1587	39	11.37	+	3.43	7.19e-12	1.12e-09
		regulation of RNA biosynthetic process (GO:2001141)	1059	26	7.59	+	3.43	4.46e-08	2.98e-06
		regulation of cellular metabolic process (GO:0031323)	1653	40	11.85	+	3.38	5.7e-12	9.09e-10
		regulation of gene expression (GO:0010468)	1458	35	10.45	+	3.35	2.13e-10	2.14e-08
		regulation of transcription, DNA-templated (GO:0006355)	1042	25	7.47	+	3.35	1.3e-07	7.47e-06
		regulation of RNA metabolic process (GO:0051252)	1131	27	8.11	+	3.33	4.13e-08	2.82e-06
		regulation of nucleic acid-templated transcription (GO:1903506)	1058	25	7.58	+	3.3	1.72e-07	9.72e-06
		negative regulation of biological process (GO:0048519)	974	23	6.98	+	3.3	5.8e-07	2.96e-05
		regulation of signaling (GO:0023051)	386	9	2.77	+	3.25	0.00211	0.0397
		regulation of response to stimulus (GO:0048583)	472	11	3.38	+	3.25	0.000689	0.0168
		regulation of nucleobase-containing compound metabolic process (GO:0019219)	1161	27	8.32	+	3.25	6.97e-08	4.38e-06
		regulation of cell communication (GO:0010646)	387	9	2.77	+	3.25	0.00214	0.0398
		negative regulation of macromolecule metabolic process (GO:0010605)	559	13	4.01	+	3.25	0.000229	0.00651
		organic cyclic compound biosynthetic process (GO:1901362)	387	9	2.77	+	3.25	0.00214	0.0397
		regulation of macromolecule metabolic process (GO:0060255)	1799	41	12.89	+	3.18	1.83e-11	2.71e-09
		regulation of molecular function (GO:0065009)	485	11	3.48	+	3.16	0.000856	0.0198
		negative regulation of metabolic process (GO:0009892)	579	13	4.15	+	3.13	0.000319	0.00862
		regulation of metabolic process (GO:0019222)	1895	42	13.58	+	3.09	2.29e-11	3.17e-09
		cellular response to chemical stimulus (GO:0070887)	497	11	3.56	+	3.09	0.00104	0.0228
		cellular nitrogen compound metabolic process (GO:0034641)	1611	35	11.54	+	3.03	2.85e-09	2.14e-07
		response to chemical (GO:0042221)	1003	21	7.19	+	2.92	1.17e-05	0.000453
		response to stress (GO:0006950)	1012	21	7.25	+	2.9	1.34e-05	0.000505
		cellular macromolecule biosynthetic process (GO:0034645)	751	14	5.38	+	2.6	0.00113	0.0245
		cellular nitrogen compound biosynthetic process (GO:0044271)	647	12	4.64	+	2.59	0.00267	0.0467
		macromolecule biosynthetic process (GO:0009059)	759	14	5.44	+	2.57	0.00125	0.0266
		regulation of cellular process (GO:0050794)	3724	64	26.69	+	2.4	1.09e-12	2.27e-10
		macromolecule metabolic process (GO:0043170)	3087	51	22.12	+	2.31	3.69e-09	2.7e-07
		regulation of biological process (GO:0050789)	4092	67	29.32	+	2.28	2.05e-12	3.86e-10
		biological regulation (GO:0065007)	4445	70	31.85	+	2.2	4.36e-12	7.54e-10
		response to stimulus (GO:0050896)	2632	41	18.86	+	2.17	1.29e-06	6.31e-05
		cellular response to stimulus (GO:0051716)	2066	32	14.81	+	2.16	2.6e-05	0.000942
		cellular process (GO:0009987)	7599	116	54.46	+	2.13	6.38e-26	1.99e-22
		nitrogen compound metabolic process (GO:0006807)	3484	53	24.97	+	2.12	2.65e-08	1.85e-06
		cellular macromolecule metabolic process (GO:0044260)	2340	34	16.77	+	2.03	6.55e-05	0.00218
		primary metabolic process (GO:0044238)	3904	56	27.98	+	2	6.58e-08	4.22e-06
		cellular metabolic process (GO:0044237)	3860	54	27.66	+	1.95	3.43e-07	1.86e-05
		organic substance metabolic process (GO:0071704)	4109	56	29.45	+	1.9	4.01e-07	2.11e-05
		biological_process (GO:0008150)	9552	127	68.45	+	1.86	3.58e-25	4.45e-22
		localization (GO:0051179)	2140	28	15.34	+	1.83	0.00164	0.0326
		metabolic process (GO:0008152)	4589	57	32.89	+	1.73	8.46e-06	0.000333
		Unclassified (UNCLASSIFIED)	10263	15	73.55	-	0.2	3.58e-25	5.56e-22

## Sheet: Molecular functions
		Analysis Type:	PANTHER Overrepresentation Test (Released 20200728)
		Annotation Version and Release Date:	GO Ontology database DOI: 10.5281/zenodo.4081749 Released 2020-10-09
		Analyzed List:	upload_1 (Caenorhabditis elegans)
		Reference List:	Caenorhabditis elegans (all genes in database)
		Test Type:	FISHER
		Correction:	FDR
		GO molecular function complete	Caenorhabditis elegans - REFLIST (19815)	upload_1 (142)	upload_1 (expected)	upload_1 (over/under)	upload_1 (fold Enrichment)	upload_1 (raw P-value)	upload_1 (FDR)
		histone deacetylase binding (GO:0042826)	11	3	0.08	+	38.06	0.000121	0.00798
		chaperone binding (GO:0051087)	23	3	0.16	+	18.2	0.000813	0.0446
		structural constituent of cytoskeleton (GO:0005200)	23	3	0.16	+	18.2	0.000813	0.0437
		single-stranded DNA binding (GO:0003697)	36	4	0.26	+	15.5	0.000184	0.011
		transcription factor binding (GO:0008134)	112	8	0.8	+	9.97	2.32e-06	0.000203
		helicase activity (GO:0004386)	97	6	0.7	+	8.63	9.47e-05	0.00639
		protein kinase binding (GO:0019901)	115	7	0.82	+	8.49	2.7e-05	0.00209
		kinase binding (GO:0019900)	116	7	0.83	+	8.42	2.84e-05	0.00214
		ATPase activity (GO:0016887)	268	13	1.92	+	6.77	1.12e-07	1.13e-05
		mRNA binding (GO:0003729)	154	7	1.1	+	6.34	0.000156	0.00978
		nucleoside-triphosphatase activity (GO:0017111)	440	19	3.15	+	6.03	6.96e-10	1.41e-07
		hydrolase activity, acting on acid anhydrides, in phosphorus-containing anhydrides (GO:0016818)	469	20	3.36	+	5.95	2.93e-10	9.66e-08
		hydrolase activity, acting on acid anhydrides (GO:0016817)	469	20	3.36	+	5.95	2.93e-10	8.58e-08
		pyrophosphatase activity (GO:0016462)	469	20	3.36	+	5.95	2.93e-10	7.72e-08
		signaling receptor binding (GO:0005102)	223	8	1.6	+	5.01	0.000253	0.0148
		sequence-specific double-stranded DNA binding (GO:1990837)	441	15	3.16	+	4.75	9.27e-07	8.72e-05
		RNA binding (GO:0003723)	623	21	4.46	+	4.7	5.9e-09	7.06e-07
		enzyme binding (GO:0019899)	455	15	3.26	+	4.6	1.35e-06	0.000123
		double-stranded DNA binding (GO:0003690)	477	15	3.42	+	4.39	2.37e-06	0.000202
		cis-regulatory region sequence-specific DNA binding (GO:0000987)	322	10	2.31	+	4.33	0.000135	0.0087
		protein binding (GO:0005515)	2251	64	16.13	+	3.97	1.14e-23	7.5e-21
		regulatory region nucleic acid binding (GO:0001067)	424	12	3.04	+	3.95	6.84e-05	0.005
		transcription regulatory region sequence-specific DNA binding (GO:0000976)	424	12	3.04	+	3.95	6.84e-05	0.00487
		RNA polymerase II cis-regulatory region sequence-specific DNA binding (GO:0000978)	318	9	2.28	+	3.95	0.000566	0.0324
		nucleic acid binding (GO:0003676)	1717	48	12.3	+	3.9	7.58e-17	2.85e-14
		RNA polymerase II transcription regulatory region sequence-specific DNA binding (GO:0000977)	401	11	2.87	+	3.83	0.00018	0.011
		adenyl ribonucleotide binding (GO:0032559)	929	25	6.66	+	3.76	1.48e-08	1.7e-06
		adenyl nucleotide binding (GO:0030554)	933	25	6.69	+	3.74	1.61e-08	1.77e-06
		purine ribonucleotide binding (GO:0032555)	1129	30	8.09	+	3.71	5.45e-10	1.31e-07
		DNA binding (GO:0003677)	1018	27	7.3	+	3.7	4.82e-09	6.35e-07
		ATP binding (GO:0005524)	907	24	6.5	+	3.69	4.09e-08	4.31e-06
		purine nucleotide binding (GO:0017076)	1134	30	8.13	+	3.69	6.04e-10	1.33e-07
		purine ribonucleoside triphosphate binding (GO:0035639)	1101	29	7.89	+	3.68	1.36e-09	2.24e-07
		ribonucleotide binding (GO:0032553)	1146	30	8.21	+	3.65	7.7e-10	1.45e-07
		carbohydrate derivative binding (GO:0097367)	1226	31	8.79	+	3.53	8.62e-10	1.51e-07
		sequence-specific DNA binding (GO:0043565)	714	18	5.12	+	3.52	4.64e-06	0.000382
		structural molecule activity (GO:0005198)	400	10	2.87	+	3.49	0.000719	0.0403
		nucleotide binding (GO:0000166)	1277	31	9.15	+	3.39	2.24e-09	3.28e-07
		nucleoside phosphate binding (GO:1901265)	1277	31	9.15	+	3.39	2.24e-09	3.11e-07
		small molecule binding (GO:0036094)	1412	33	10.12	+	3.26	1.54e-09	2.39e-07
		organic cyclic compound binding (GO:0097159)	3041	71	21.79	+	3.26	8.57e-22	4.51e-19
		heterocyclic compound binding (GO:1901363)	3030	70	21.71	+	3.22	3.75e-21	1.65e-18
		anion binding (GO:0043168)	1404	32	10.06	+	3.18	5.25e-09	6.58e-07
		molecular function regulator (GO:0098772)	1217	24	8.72	+	2.75	6.96e-06	0.000555
		binding (GO:0005488)	5722	110	41.01	+	2.68	1.1e-32	2.91e-29
		hydrolase activity (GO:0016787)	1617	26	11.59	+	2.24	9.31e-05	0.00645
		ion binding (GO:0043167)	2805	43	20.1	+	2.14	8.04e-07	7.84e-05
		molecular_function (GO:0003674)	9467	129	67.84	+	1.9	1.96e-27	2.58e-24
		Unclassified (UNCLASSIFIED)	10348	13	74.16	-	0.18	1.96e-27	1.72e-24

## Sheet: Cellular components
		Analysis Type:	PANTHER Overrepresentation Test (Released 20200728)
		Annotation Version and Release Date:	GO Ontology database DOI: 10.5281/zenodo.4081749 Released 2020-10-09
		Analyzed List:	upload_1 (Caenorhabditis elegans)
		Reference List:	Caenorhabditis elegans (all genes in database)
		Test Type:	FISHER
		Correction:	FDR
		GO cellular component complete	Caenorhabditis elegans - REFLIST (19815)	upload_1 (142)	upload_1 (expected)	upload_1 (over/under)	upload_1 (fold Enrichment)	upload_1 (raw P-value)	upload_1 (FDR)
		PeBoW complex (GO:0070545)	3	2	0.02	+	93.03	0.000496	0.0143
		box C/D snoRNP complex (GO:0031428)	5	3	0.04	+	83.73	1.92e-05	0.000802
		DRM complex (GO:0070176)	4	2	0.03	+	69.77	0.00074	0.0208
		VCP-NPL4-UFD1 AAA ATPase complex (GO:0034098)	5	2	0.04	+	55.82	0.00103	0.0265
		RNA polymerase II transcription repressor complex (GO:0090571)	8	3	0.06	+	52.33	5.58e-05	0.00211
		preribosome, large subunit precursor (GO:0030687)	22	8	0.16	+	50.74	2.76e-11	1.67e-09
		MCM complex (GO:0042555)	6	2	0.04	+	46.51	0.00137	0.0324
		transcription repressor complex (GO:0017053)	16	3	0.11	+	26.16	0.000314	0.00999
		preribosome (GO:0030684)	71	12	0.51	+	23.58	6.61e-13	4.2e-11
		small nucleolar ribonucleoprotein complex (GO:0005732)	18	3	0.13	+	23.26	0.000427	0.0126
		90S preribosome (GO:0030686)	25	3	0.18	+	16.75	0.00101	0.0266
		small-subunit processome (GO:0032040)	34	4	0.24	+	16.42	0.00015	0.00519
		nuclear speck (GO:0016607)	26	3	0.19	+	16.1	0.00113	0.0283
		ATPase complex (GO:1904949)	27	3	0.19	+	15.5	0.00124	0.0307
		SWI/SNF superfamily-type complex (GO:0070603)	27	3	0.19	+	15.5	0.00124	0.0301
		basement membrane (GO:0005604)	28	3	0.2	+	14.95	0.00137	0.0318
		nucleolus (GO:0005730)	172	18	1.23	+	14.6	1.83e-15	1.3e-13
		nuclear body (GO:0016604)	40	4	0.29	+	13.95	0.000267	0.00873
		collagen-containing extracellular matrix (GO:0062023)	58	4	0.42	+	9.62	0.000995	0.0267
		ribonucleoprotein complex (GO:1990904)	422	24	3.02	+	7.94	1.07e-14	7.16e-13
		polymeric cytoskeletal fiber (GO:0099513)	147	8	1.05	+	7.59	1.54e-05	0.000715
		microtubule (GO:0005874)	112	6	0.8	+	7.48	0.0002	0.00671
		extracellular matrix (GO:0031012)	96	5	0.69	+	7.27	0.000779	0.0214
		nuclear lumen (GO:0031981)	848	36	6.08	+	5.92	6.62e-18	1e-15
		microtubule cytoskeleton (GO:0015630)	264	11	1.89	+	5.81	4.51e-06	0.000218
		nucleoplasm (GO:0005654)	321	13	2.3	+	5.65	8.03e-07	4.22e-05
		intracellular organelle lumen (GO:0070013)	1051	38	7.53	+	5.05	1.12e-16	1.04e-14
		organelle lumen (GO:0043233)	1053	38	7.55	+	5.04	1.19e-16	1.03e-14
		membrane-enclosed lumen (GO:0031974)	1054	38	7.55	+	5.03	1.23e-16	9.87e-15
		intracellular non-membrane-bounded organelle (GO:0043232)	1616	55	11.58	+	4.75	1.82e-23	5.51e-21
		non-membrane-bounded organelle (GO:0043228)	1616	55	11.58	+	4.75	1.82e-23	4.41e-21
		nuclear chromosome (GO:0000228)	414	14	2.97	+	4.72	2.33e-06	0.000117
		cytoskeleton (GO:0005856)	489	16	3.5	+	4.57	6.46e-07	3.55e-05
		chromosome (GO:0005694)	617	20	4.42	+	4.52	2.64e-08	1.52e-06
		nuclear chromatin (GO:0000790)	315	10	2.26	+	4.43	0.000114	0.00404
		protein-containing complex (GO:0032991)	2154	65	15.44	+	4.21	1.61e-25	9.72e-23
		supramolecular fiber (GO:0099512)	300	9	2.15	+	4.19	0.000376	0.0117
		supramolecular polymer (GO:0099081)	302	9	2.16	+	4.16	0.000394	0.0119
		chromatin (GO:0000785)	374	11	2.68	+	4.1	9.97e-05	0.00365
		supramolecular complex (GO:0099080)	456	13	3.27	+	3.98	3.14e-05	0.00126
		nucleus (GO:0005634)	2750	74	19.71	+	3.75	9.5e-27	1.15e-23
		intracellular organelle (GO:0043229)	5297	95	37.96	+	2.5	3.1e-23	6.24e-21
		organelle (GO:0043226)	5401	95	38.71	+	2.45	1.39e-22	2.4e-20
		intracellular membrane-bounded organelle (GO:0043231)	4476	78	32.08	+	2.43	1.02e-16	1.03e-14
		membrane-bounded organelle (GO:0043227)	4718	80	33.81	+	2.37	1.49e-16	1.12e-14
		intracellular anatomical structure (GO:0005622)	6320	105	45.29	+	2.32	2.58e-24	1.04e-21
		cytoplasm (GO:0005737)	4188	51	30.01	+	1.7	5.07e-05	0.00198
		cellular anatomical entity (GO:0110165)	11928	130	85.48	+	1.52	6.12e-17	6.73e-15
		cellular_component (GO:0005575)	12040	131	86.28	+	1.52	2.27e-17	3.04e-15
		integral component of membrane (GO:0016021)	5911	20	42.36	-	0.47	1.82e-05	0.000785
		intrinsic component of membrane (GO:0031224)	5920	20	42.42	-	0.47	1.82e-05	0.000813
		Unclassified (UNCLASSIFIED)	7775	11	55.72	-	0.2	2.27e-17	2.74e-15
