# Supplementary material for: Genetic analysis of Caenorhabditis elegans pry-1/Axin suppressors identifies genes involved in reproductive structure development, stress responses, and aging
Source: G3 (Bethesda). 2021 Dec 15;12(2):jkab430. doi: 10.1093/g3journal/jkab430 (PMC9210326; doi:10.1093/g3journal/jkab430)
Supplement: jkab430_Supplementary_Table_S4 [file jkab430_supplementary_table_s4.xlsx]

## Sheet: TEA
		Tissue Enrichment Analysis Results i
		Term	Expected	Observed	Enrichment Fold Change	P value	Q value
		ABplapppp WBbt:0006656	0.57	6	10	1.4e-06	0.0004
		ABplappaa WBbt:0006371	0.57	6	10	1.4e-06	0.0004
		Q cell WBbt:0008598	0.59	6	10	1.7e-06	0.0004
		ABplappap WBbt:0006067	0.63	6	9.6	2.6e-06	0.0004
		P10 WBbt:0006779	0.7	6	8.6	5.4e-06	0.0004
		P4.p WBbt:0006892	1.1	7	6.3	1.6e-05	0.00075
		P3.p WBbt:0006891	1.1	7	6.3	1.6e-05	0.00075
		P8.p WBbt:0006896	1.1	7	6.2	1.7e-05	0.00075
		P12 WBbt:0004409	0.84	6	7.2	1.9e-05	0.00075
		ABplpaapa WBbt:0006115	0.57	5	8.7	2.1e-05	0.00075
		P8 WBbt:0006777	0.57	5	8.7	2.1e-05	0.00075
		ABplppppa WBbt:0006352	0.59	5	8.4	2.5e-05	0.00075
		ABplaaaap WBbt:0006625	0.59	5	8.4	2.5e-05	0.00075
		ABprppppp WBbt:0005983	0.61	5	8.2	2.9e-05	0.00075
		P7 WBbt:0006776	0.61	5	8.2	2.9e-05	0.00075
		ABplapapp WBbt:0006413	0.61	5	8.2	2.9e-05	0.00075
		P9 WBbt:0006778	0.61	5	8.2	2.9e-05	0.00075
		ABplaappp WBbt:0005948	0.63	5	8	3.5e-05	0.00075
		ABplaaaaa WBbt:0006348	0.63	5	8	3.5e-05	0.00075
		ABplppppp WBbt:0006574	0.63	5	8	3.5e-05	0.00075
		ABprappap WBbt:0006220	0.63	5	8	3.5e-05	0.00075
		Z2 WBbt:0004576	0.92	6	6.5	3.7e-05	0.00075
		Z3 WBbt:0004575	0.92	6	6.5	3.7e-05	0.00075
		P5.p WBbt:0006893	1.3	7	5.6	3.7e-05	0.00075
		P6.p WBbt:0006894	1.3	7	5.6	3.7e-05	0.00075
		ABprpappp WBbt:0005847	0.64	5	7.8	4.1e-05	0.00075
		ABplpappa WBbt:0006232	0.64	5	7.8	4.1e-05	0.00075
		P7.p WBbt:0006895	1.3	7	5.5	4.1e-05	0.00075
		ABprpppaa WBbt:0006552	0.66	5	7.6	4.7e-05	0.00075
		ABplappp WBbt:0006470	0.66	5	7.6	4.7e-05	0.00075
		ABprappa WBbt:0006269	0.66	5	7.6	4.7e-05	0.00075
		ABprpappa WBbt:0006088	0.66	5	7.6	4.7e-05	0.00075
		ABpraappp WBbt:0006270	0.68	5	7.4	5.5e-05	0.00075
		ABplaappa WBbt:0006519	0.68	5	7.4	5.5e-05	0.00075
		ABplpappp WBbt:0006390	0.68	5	7.4	5.5e-05	0.00075
		linker cell WBbt:0005062	0.7	5	7.2	6.4e-05	0.00075
		anchor cell WBbt:0004522	1.4	7	5.2	6.7e-05	0.00075
		ABpraappa WBbt:0006035	0.73	5	6.8	8.5e-05	0.00075
		ABplaaapa WBbt:0006680	0.73	5	6.8	8.5e-05	0.00075
		ABprappp WBbt:0006702	0.75	5	6.7	9.7e-05	0.00075
		ABarpppaa WBbt:0006041	0.57	4	7	0.00025	0.0018
		ABprapaap WBbt:0006624	0.57	4	7	0.00025	0.0018
		ABprpaapa WBbt:0006047	0.57	4	7	0.00025	0.0018
		MSpaap WBbt:0005878	0.57	4	7	0.00025	0.0018
		ABplpppaa WBbt:0006222	0.57	4	7	0.00025	0.0018
		P5 WBbt:0006774	0.57	4	7	0.00025	0.0018
		P1 WBbt:0006770	0.57	4	7	0.00025	0.0018
		ABpraapp WBbt:0006335	0.57	4	7	0.00025	0.0018
		ABarpaapp WBbt:0006620	0.59	4	6.8	0.00029	0.0018
		ABplaaapp WBbt:0006136	0.59	4	6.8	0.00029	0.0018
		ABarpppap WBbt:0006251	0.59	4	6.8	0.00029	0.0018
		P6 WBbt:0006775	0.59	4	6.8	0.00029	0.0018
		P2 WBbt:0006771	0.59	4	6.8	0.00029	0.0018
		ABplpapp WBbt:0006420	0.61	4	6.6	0.00034	0.0018
		ABprapapp WBbt:0006290	0.61	4	6.6	0.00034	0.0018
		ABarppapp WBbt:0006240	0.61	4	6.6	0.00034	0.0018
		MSaaap WBbt:0006160	0.61	4	6.6	0.00034	0.0018
		ABprappaa WBbt:0006350	0.61	4	6.6	0.00034	0.0018
		ABprpppap WBbt:0006237	0.63	4	6.4	0.00038	0.0019
		ABprpapaa WBbt:0006446	0.63	4	6.4	0.00038	0.0019
		ABplpppap WBbt:0006665	0.63	4	6.4	0.00038	0.0019
		ABprapapa WBbt:0006510	0.63	4	6.4	0.00038	0.0019
		ABarpaapa WBbt:0005844	0.63	4	6.4	0.00038	0.0019
		ABplaapaa WBbt:0005866	0.63	4	6.4	0.00038	0.0019
		ABplaapap WBbt:0005887	0.63	4	6.4	0.00038	0.0019
		ABprppaa WBbt:0005984	0.64	4	6.2	0.00044	0.0019
		ABaraaaa WBbt:0006360	0.64	4	6.2	0.00044	0.0019
		Caaaa WBbt:0005899	0.64	4	6.2	0.00044	0.0019
		ABprppap WBbt:0006346	0.66	4	6	0.0005	0.0021
		ABplpppp WBbt:0006647	0.66	4	6	0.0005	0.0021
		ABplppap WBbt:0006028	0.66	4	6	0.0005	0.0021
		P11 WBbt:0004410	1	5	4.9	0.00052	0.0021
		ABpraaaa WBbt:0006442	0.68	4	5.9	0.00056	0.0022
		ABpraapa WBbt:0006302	0.68	4	5.9	0.00056	0.0022
		Cpaaa WBbt:0006212	0.7	4	5.7	0.00063	0.0024
		Cpaap WBbt:0006594	0.7	4	5.7	0.00063	0.0024
		CAN WBbt:0006827	1.5	6	4	0.00078	0.0029
		ABalppaa WBbt:0005944	0.73	4	5.5	0.00079	0.003
		Earp WBbt:0006646	0.75	4	5.3	0.00089	0.0033
		Cpapa WBbt:0005962	0.78	4	5.1	0.0011	0.004
		Cpapp WBbt:0005897	0.82	4	4.9	0.0013	0.0048
		HSN WBbt:0006830	2.3	7	3.1	0.0022	0.0077
		ABprpaap WBbt:0006253	0.57	3	5.2	0.0025	0.0088
		ABprpppa WBbt:0005943	0.57	3	5.2	0.0025	0.0088
		ABpraaap WBbt:0006534	0.57	3	5.2	0.0025	0.0088
		MSpppp WBbt:0006409	0.57	3	5.2	0.0025	0.0088
		ABarppaa WBbt:0006465	0.57	3	5.2	0.0025	0.0088
		ABprapap WBbt:0006678	0.59	3	5.1	0.0028	0.0092
		ABaraaap WBbt:0005861	0.59	3	5.1	0.0028	0.0092
		ABprpapa WBbt:0006259	0.59	3	5.1	0.0028	0.0092
		MSppaa WBbt:0006531	0.59	3	5.1	0.0028	0.0092
		ABprpppp WBbt:0006179	0.59	3	5.1	0.0028	0.0092
		MSappa WBbt:0006717	0.59	3	5.1	0.0028	0.0092
		MSappp WBbt:0006125	0.59	3	5.1	0.0028	0.0092
		ABpraapap WBbt:0006062	0.59	3	5.1	0.0028	0.0092
		ABarappp WBbt:0006524	0.59	3	5.1	0.0028	0.0092
		P4 WBbt:0006773	0.61	3	4.9	0.0031	0.0093
		ABprpaaa WBbt:0006167	0.61	3	4.9	0.0031	0.0093
		vulA WBbt:0006762	0.99	4	4	0.0032	0.0093
		MSpapp WBbt:0006201	0.63	3	4.8	0.0035	0.01
		ABplpaaa WBbt:0006315	0.63	3	4.8	0.0035	0.01
		ABplpaap WBbt:0006077	0.63	3	4.8	0.0035	0.01
		ABaraapa WBbt:0005853	0.63	3	4.8	0.0035	0.01
		MSaapp WBbt:0006425	0.63	3	4.8	0.0035	0.01
		Eal WBbt:0006441	0.63	3	4.8	0.0035	0.01
		ABpraapaa WBbt:0006108	0.63	3	4.8	0.0035	0.01
		ABplpppa WBbt:0006423	0.64	3	4.7	0.0038	0.01
		ABarapaa WBbt:0006515	0.64	3	4.7	0.0038	0.01
		ABaraapp WBbt:0006153	0.64	3	4.7	0.0038	0.01
		Caapa WBbt:0006123	0.66	3	4.5	0.0042	0.011
		ABplppaa WBbt:0006170	0.66	3	4.5	0.0042	0.011
		ABplpapa WBbt:0006087	0.66	3	4.5	0.0042	0.011
		Capp WBbt:0006098	0.68	3	4.4	0.0046	0.012
		Cppp WBbt:0006268	0.68	3	4.4	0.0046	0.012
		somatic gonad WBbt:0005785	9.7	18	1.9	0.0049	0.012
		ABalpapa WBbt:0006573	0.7	3	4.3	0.0051	0.013
		PVQ WBbt:0006976	1.1	4	3.6	0.0052	0.013
		anal region WBbt:0006919	0.71	3	4.2	0.0056	0.014
		pm5 WBbt:0003737	0.71	3	4.2	0.0056	0.014
		Capa WBbt:0006444	0.71	3	4.2	0.0056	0.014
		CEP WBbt:0005244	0.73	3	4.1	0.0061	0.015
		Ealp WBbt:0006546	0.73	3	4.1	0.0061	0.015
		Eara WBbt:0006161	0.75	3	4	0.0066	0.016
		vulF WBbt:0006768	1.2	4	3.4	0.0067	0.016
		Epla WBbt:0006661	0.77	3	3.9	0.0072	0.017
		Caaap WBbt:0006267	0.77	3	3.9	0.0072	0.017
		uterine seam cell WBbt:0006789	0.77	3	3.9	0.0072	0.017
		hermaphrodite distal tip cell WBbt:0006863	3.4	8	2.4	0.0074	0.017
		gonad arm WBbt:0008629	4.1	9	2.2	0.009	0.02
		Cppa WBbt:0006168	0.82	3	3.7	0.009	0.02
		Eplp WBbt:0006496	0.82	3	3.7	0.009	0.02
		BDU WBbt:0006826	0.84	3	3.6	0.0097	0.021
		Epra WBbt:0006321	0.84	3	3.6	0.0097	0.021
		intestinal muscle WBbt:0005796	3.6	8	2.2	0.01	0.022
		Eprp WBbt:0006507	0.87	3	3.4	0.011	0.024
		body wall WBbt:0005742	0.89	3	3.4	0.012	0.026
		DVA WBbt:0004823	0.91	3	3.3	0.013	0.027
		reproductive tract WBbt:0005744	33	45	1.4	0.015	0.031
		hermaphrodite WBbt:0007849	40	53	1.3	0.016	0.034
		sex organ WBbt:0008422	30	41	1.4	0.018	0.038
		vulB2 WBbt:0006764	1	3	3	0.019	0.038
		ABalaapp WBbt:0006553	0.57	2	3.5	0.02	0.04
		AVB WBbt:0005841	0.57	2	3.5	0.02	0.04
		ABarappa WBbt:0006005	0.57	2	3.5	0.02	0.04
		MSapa WBbt:0005898	0.57	2	3.5	0.02	0.04
		vulB1 WBbt:0006763	1	3	2.9	0.02	0.04
		RMED WBbt:0005027	0.59	2	3.4	0.021	0.042
		ABalaapa WBbt:0006130	0.59	2	3.4	0.021	0.042
		ABarpapa WBbt:0006603	0.59	2	3.4	0.021	0.042
		MSapp WBbt:0006036	0.59	2	3.4	0.021	0.042
		Ear WBbt:0006370	0.59	2	3.4	0.021	0.042
		ABalappa WBbt:0006157	0.59	2	3.4	0.021	0.042
		somatic cell WBbt:0008378	1.1	3	2.8	0.022	0.042
		ABalppap WBbt:0006112	0.61	2	3.3	0.023	0.043
		RIC WBbt:0006834	0.61	2	3.3	0.023	0.043
		spermathecal-uterine junction WBbt:0006756	1.1	3	2.8	0.023	0.043
		Epl WBbt:0006000	0.63	2	3.2	0.025	0.045
		vulC WBbt:0006765	1.1	3	2.7	0.026	0.047
		vulE WBbt:0006767	1.1	3	2.7	0.026	0.047
		ABalpaap WBbt:0005934	0.64	2	3.1	0.026	0.048
		ALN WBbt:0006851	0.64	2	3.1	0.026	0.048
		Epr WBbt:0006547	0.64	2	3.1	0.026	0.048
		ABalaaap WBbt:0005982	0.64	2	3.1	0.026	0.048
		AUA WBbt:0006817	0.64	2	3.1	0.026	0.048
		midbody WBbt:0005740	14	21	1.5	0.028	0.05
		ADE WBbt:0005415	0.66	2	3	0.028	0.05
		anal sphincter muscle WBbt:0005798	2.3	5	2.2	0.029	0.05
		ABalpppa WBbt:0006649	0.68	2	2.9	0.03	0.052
		ABalaaaa WBbt:0006427	0.68	2	2.9	0.03	0.052
		uterine muscle WBbt:0005342	2.4	5	2.1	0.031	0.054
		pm7 WBbt:0003721	0.7	2	2.9	0.032	0.055
		Eala WBbt:0006104	0.7	2	2.9	0.032	0.055
		pm3 WBbt:0003740	0.7	2	2.9	0.032	0.055
		ABalpaaa WBbt:0006557	0.71	2	2.8	0.034	0.057
		SDQR WBbt:0004991	0.73	2	2.7	0.037	0.061
		vulD WBbt:0006766	1.3	3	2.4	0.039	0.064
		anal depressor muscle WBbt:0004292	8.3	13	1.6	0.042	0.069
		ABarpaaa WBbt:0006398	0.78	2	2.6	0.044	0.071
		rectal valve cell WBbt:0005797	0.78	2	2.6	0.044	0.071
		excretory duct cell WBbt:0004540	0.82	2	2.4	0.049	0.078
		posterior lateral ganglion WBbt:0005465	3.3	6	1.8	0.049	0.078
		preanal ganglion WBbt:0005448	4	7	1.8	0.049	0.078
		spermatheca WBbt:0005319	10	15	1.5	0.057	0.09
		AB WBbt:0004015	2.1	4	1.9	0.058	0.091
		head muscle WBbt:0006761	3.4	6	1.7	0.058	0.091
		Psub1 WBbt:0006874	4.2	7	1.7	0.06	0.093

## Sheet: PEA
		Phenotype Enrichment Analysis Results i
		Term	Expected	Observed	Enrichment Fold Change	P value	Q value
		protruding vulva WBPhenotype:0000697	30	104	3.5	8.3e-29	2e-26
		hermaphrodite reproductive system morphology variant WBPhenotype:0001335	33	105	3.2	1.5e-25	1.7e-23
		gonad development variant WBPhenotype:0000691	18	50	2.8	4.9e-11	3.9e-09
		ectopic cleavage furrow early emb WBPhenotype:0002501	1.9	13	6.9	3.5e-09	2.1e-07
		organ system phenotype WBPhenotype:0002554	78	117	1.5	6.2e-06	0.00029
		spindle position defective early emb WBPhenotype:0000762	2.2	9	4.1	6e-05	0.0024
		embryonic cell physiology variant WBPhenotype:0000763	15	29	2	0.00026	0.0088
		vulval cell induction increased WBPhenotype:0000218	8.3	19	2.3	0.00029	0.0088
		progeny variant WBPhenotype:0000069	29	48	1.7	0.00031	0.0088
		cell cycle defective early emb WBPhenotype:0001114	3.2	10	3.1	0.00035	0.0088
		spindle defective early emb WBPhenotype:0000759	8.5	19	2.2	0.00038	0.0088
		microtubule organization biogenesis variant WBPhenotype:0001588	10	21	2.1	0.00057	0.011
		sick WBPhenotype:0000032	25	41	1.7	0.00064	0.012
		cytokinesis variant WBPhenotype:0002408	10	21	2	0.00077	0.013
		chromosome condensation variant WBPhenotype:0001361	7.8	17	2.2	0.0009	0.014
		cytoplasmic appearance variant WBPhenotype:0001427	4.7	12	2.5	0.00099	0.015
		dead eggs laid WBPhenotype:0000274	3.1	9	2.9	0.0011	0.015
		gonad migration variant WBPhenotype:0000690	3.1	9	2.9	0.0011	0.015
		vulva cell fate specification variant WBPhenotype:0000220	11	21	2	0.0013	0.016
		linker cell migration variant WBPhenotype:0001511	2.9	8	2.8	0.0022	0.026
		P lineages variant WBPhenotype:0000099	1.9	6	3.2	0.0026	0.03
		antibody subcellular localization variant WBPhenotype:0001403	2.4	7	2.9	0.0028	0.031
		embryonic cell morphology variant WBPhenotype:0000770	6.2	13	2.1	0.0041	0.042
		developmental growth variant WBPhenotype:0001015	67	87	1.3	0.0058	0.058
		ectopic expression transgene WBPhenotype:0001276	5.2	11	2.1	0.006	0.058
		germ cell partition morphology variant WBPhenotype:0001977	3	7	2.3	0.01	0.093
		vulval cell induction reduced WBPhenotype:0000219	3	7	2.3	0.01	0.093
		dendrite development variant WBPhenotype:0000882	3	7	2.3	0.011	0.093
